# Supplementary material for: Genome-Wide Association Studies of 39 Seed Yield-Related Traits in Sesame (Sesamum indicum L.)
Source: Int J Mol Sci. 2018 Sep 17;19(9):2794. doi: 10.3390/ijms19092794 (PMC6164633; doi:10.3390/ijms19092794)
Supplement: Supplementary file 1 [file ijms-19-02794-s001.zip]

Archive with 9 entries (9 files):
- Figure S2.pdf
- Table S1.xlsx
- Table S2.xlsx
- Table S3.xlsx
- Table S4.xlsx
- Table S5.xlsx
- Table S6.xlsx
- Table S7.xlsx
- Figure S1.pdf
