# Supplementary material for: Genome-Wide Association Studies of 39 Seed Yield-Related Traits in Sesame (Sesamum indicum L.)
Source: Int J Mol Sci. 2018 Sep 17;19(9):2794. doi: 10.3390/ijms19092794 (PMC6164633; doi:10.3390/ijms19092794)
Supplement: Supplementary file 1 [file ijms-19-02794-s001.zip › Table S1.xlsx]

## Sheet: Feuil1
Group	Trait Code	Trait full name
Capsule pericarp	CPMM	Dry Capsule Pericarp Weight of Medial Capsule in Main Stem
	CPLM	Dry Capsule Pericarp Weight of Lateral Capsule in Main Stem
	CPMB	Dry Capsule Pericarp Weight of Medial Capsule in Branch
	RMM	Ratio of Seed Weight and Capsule Pericarp weight for Medial Capsule in Main Stem
	RMB	Ratio of Seed Weigh tand Capsule Pericarp weight for Medial Capsule in Branch
	RLM	Ratio of Seed Weight and Capsule Pericarp weight for Lateral Capsule in Main Stem
Capsule number	CNM*	Effective Capsule Number in Main Stem
	CNB*	Effective Capsule Number in Branch
	CN*	Effective Capsule Number in Plant
	MCNM	Effective Medial Capsule Number in Main Stem
	MCNB	Effective Medial Capsule Number in Branch
	LCNM	Effective Lateral Capsule Number in Main Stem
	LCNB	Effective Lateral Capsule Number in Branch
Capsule size	LMM	Length of Medial Capsule in Main Stem
	LLM	Length of Lateral Capsule in Main Stem
	LMB	Length of Medial Capsule in Branch
	LLB	Length of Lateral Capsule in Branch
	WMM	Width of Medial Capsule in Main Stem
	WLM	Width of Lateral Capsule in Main Stem
	WMB	Width of Medial Capsule in Branch
	TMM	Thickness of Medial Capsule in Main Stem
	TLM	Thickness of Lateral Capsule in Main Stem
	TMB	Thickness of Medial Capsule in Branch
Seed traits	SNMM*	Seed Number per Medial Capsule in Main Stem
	SNLM	Seed Number per Lateral Capsule in Main Stem
	SNMB	Seed Number per Medial Capsule in Branch
	SNLB	Seed Number per Lateral Capsule in Branch
	SWMM*	Dry Seed Weight of per Medial Capsule in Main Stem
	SWLM	Dry Seed Weight of per Lateral Capsule in Main Stem
	SWMB	Dry Seed Weight of per Medial Capsule in Branch
	SWLB	Dry Seed Weight of per Lateral Capsule in Branch
Yield Index	YP*	Yield per Plant
	YM*	Yield of Main Stem per Plant
	YB*	Yield of Branch per Plant
	YMM	Yield of Medial Capsules in Main Stem
	YLM	Yield of Lateral Capsules in Main Stem
	YMB	Yield of Medial Capsules in Branch
	YLB	Yield of Lateral Capsules in Branch
	TSW	Thousand Seeds Weight
*: These traits had been investigated by Wei et al. [16].
