# Supplementary material for: Genome-Wide Association Studies of 39 Seed Yield-Related Traits in Sesame (Sesamum indicum L.)
Source: Int J Mol Sci. 2018 Sep 17;19(9):2794. doi: 10.3390/ijms19092794 (PMC6164633; doi:10.3390/ijms19092794)
Supplement: Supplementary file 1 [file ijms-19-02794-s001.zip › Table S2.xlsx]

## Sheet: Feuil1
Statistics	Locations	Traits
		MCNM	LCNM	MCNB	LCNB	CNM	CNB	CN	SNMM	SNLM	SNMB	SNLB	SWMM	SWLM	SWMB	SWLB	CPMM	CPLM	CPMB	RMM	RMB	RLM	LMM	WMM	TMM	LLM	WLM	TLM	LMB	WMB	TMB	LLB	YMM	YLM	YMB	YLB	YM	YB	YP	TSW
Mean	NN	26.8726	24.4941	25.1228	8.54563	39.1797	25.6103	51.4832	61.3987	49.5093	54.1828	37.611	0.203328	0.151614	0.174224	0.0992187	0.137974	0.103206	0.111761	1.51215	1.6084	1.43967	2.85588	0.970963	0.833699	2.60371	0.924007	0.77543	2.59731	0.919258	0.777774	2.18381	4.54948	2.85255	3.38392	0.801343	5.9632	3.42402	7.64696	3.08499
	SY	33.309	21.9496	28.1908	6.8342	45.2579	13.4401	58.679	44.331	34.5794	37.2328	33.0214	0.11721	0.0862406	0.084726	0.084	0.142466	0.112939	0.102653	0.841359	0.801702	0.952667	2.68429	1.00177	0.87411	2.42642	0.979094	0.841614	2.34345	0.941423	0.800961	2.13765	2.09365	0.801642	1.24052	0.206154	2.49136	1.27933	3.15447	2.83052
	WH	46.8915	26.9909	34.1483	10.04	60.1632	31.7999	74.9614	56.41	49.0993	51.2365	43.5172	0.161036	0.128136	0.14144	0.1016	0.140162	0.113322	0.116627	1.18257	1.24817	1.028	2.56474	0.868472	0.740974	2.40835	0.844662	0.705451	2.29349	0.808664	0.675281	2.07786	5.84826	2.7623	7.10201	2.70821	NA	NA	NA	NA
SD	NN	10.8713	14.4589	18.3554	7.34166	21.7324	20.1569	27.829	13.9758	12.0696	15.2881	12.6346	0.0500002	0.041284	0.0467696	0.0386808	0.0368899	0.0251151	0.0287267	0.297558	0.412755	0.508806	0.404137	0.111038	0.134207	0.393946	0.0999377	0.114127	0.350361	0.117648	0.143962	0.506186	2.38101	2.05906	2.93496	0.805581	3.57092	3.06198	4.58805	0.586774
	SY	10.5004	15.7561	19.2564	6.17317	23.0204	20.3162	26.129	16.1619	15.162	17.2835	14.4765	0.0714367	0.0424815	0.0511745	0.0464143	0.0440794	0.0368019	0.0289716	0.665496	0.39915	0.343167	0.432321	0.144321	0.167369	0.400764	0.194242	0.188778	0.596045	0.159815	0.167965	0.344556	2.04945	1.08453	2.029	0.386519	2.58417	2.10856	3.23197	6.27174
	WH	13.9387	16.0384	17.9993	9.18233	22.9821	21.6586	28.1728	12.0651	9.22652	9.98328	8.83655	0.0432463	0.0299475	0.0445975	0.0403815	0.0362948	0.0271268	0.03095	0.248094	0.332067	0.39064	0.362059	0.102909	0.114782	0.459725	0.149593	0.131571	0.419497	0.142505	0.157722	0.486165	2.65323	1.98172	2.95252	0.394943	NA	NA	NA	NA
Min	NN	3	1.5	2	1	0	0	0	15.17	15.47	11	6	0.03	0.04	0	0.01	0.06	0.06	0.05	0.23	0.03	0.12	1.51	0.62	0.54	1.27	0.42	0.15	0.98	0.4	0.46	0.25	0.14	0	0	0.02	0	0	0	0
	SY	4	0.2	2.67	0	0	0	0	4.05	1.67	0	7.2	0.01	0	0	0.02	0	0	0	0.08	0	0.31	0	0	0	1.55	0.45	0.35	0.87	0.41	0.37	1.2	0	0	0.01	0	0	0.01	0	0
	WH	2.25	2	1.67	1	0	0	0	9.2	16.73	16	27.14	0.02	0.03	0.03	0.03	0.06	0.05	0.07	0.13	0.27	0.21	0.78	0.58	0.46	0	0	0	0	0	0	0.53	0.1	0.01	0.2	1.31	NA	NA	NA	NA
Max	NN	62	103	137	34.2	153	137	176.07	130.72	103	113.18	62.69	0.67	0.41	0.39	0.18	0.52	0.24	0.25	2.74	3.02	2.51	4.58	1.59	1.49	4.04	1.39	1.35	3.63	1.41	1.75	3.75	13.41	12.3	16.24	3.87	21.82	16.24	26.24	4.76
	SY	77.75	89.2	148.6	38.67	160	148.6	214.4	97.71	94	89.24	65.7	1.31	0.23	0.51	0.21	0.52	0.29	0.26	14.13	1.97	1.51	4.7	1.84	1.76	4.02	3.11	2.73	9	2.21	1.88	2.77	21.42	9.04	21.52	2.45	27.95	21.52	29.65	150.45
	WH	90.6	96.8	99.4	50.75	156.4	150.15	240.75	123.17	80.92	88.63	55.65	0.47	0.21	0.37	0.17	0.36	0.22	0.28	1.88	3.72	1.55	4.13	1.38	1.2	3.73	1.65	1.61	2.99	1.28	1.92	2.42	16.06	9.82	18.02	3.82	NA	NA	NA	NA
Kurtosis	NN	0.0438266	2.69165	5.77292	2.62634	1.85666	3.98272	1.71558	2.21601	0.945985	1.257	-0.339532	16.7589	4.05476	2.03634	-0.520555	19.8496	3.11373	3.54334	0.966648	1.05778	0.0235347	1.72791	4.61851	2.65224	0.814629	4.55981	5.27447	2.36013	3.10074	8.49963	4.77336	0.143383	1.87764	3.03651	3.09663	0.856667	2.48737	0.628082	10.1779
	SY	1.08983	1.37144	5.31069	9.60317	1.87345	5.98878	2.77674	0.0867143	0.645215	0.043511	-0.539452	119.736	0.0145615	15.2498	1.1639	9.38717	2.75553	4.41481	249.878	-0.575254	-0.908363	3.09105	6.2725	2.34851	1.47743	57.8037	38.7009	64.8437	14.3004	5.89243	1.39883	23.5023	15.8819	36.3129	19.7205	20.21	34.726	16.0935	460.171
	WH	0.218571	1.44806	0.151051	6.44458	0.822302	2.05399	2.02757	3.22018	1.12568	1.98364	-1.03116	11.1873	0.0703184	7.85286	-0.895736	6.33762	1.72586	4.31219	0.134075	11.0788	-0.849769	3.05583	3.29562	3.76924	7.92649	15.8224	16.949	14.3561	16.4443	22.4133	4.41336	0.76255	0.61478	0.22829	0.463204	NA	NA	NA	NA
Skewness	NN	0.430878	1.1263	1.85653	1.64289	1.07453	1.59376	0.944022	0.583561	0.0874109	0.0921375	-0.37627	1.99518	0.658438	-0.133322	-0.1701	2.61346	1.19704	1.43419	0.00365808	-0.436601	-0.445396	0.422419	1.45456	1.47997	0.402895	0.0465864	0.203198	-0.714207	0.65827	2.13761	-0.676645	0.600632	1.2261	1.57667	1.73758	0.870746	1.4754	0.725245	-2.216
	SY	0.55821	1.15441	1.75017	2.65118	1.07399	2.05988	0.988782	0.0534137	0.213425	0.379013	0.280538	7.64608	0.171422	2.30722	0.978181	1.42499	0.882111	0.497544	13.3333	0.408882	-0.365129	0.0983751	0.417539	0.686217	0.583651	5.58514	4.07303	6.33708	1.88551	1.52044	-0.525078	3.62505	3.21223	4.88799	4.0972	3.29368	4.83014	3.03027	20.4618
	WH	0.174895	0.937477	0.634583	2.1349	0.658745	0.77855	0.691624	0.943703	0.049868	0.588902	-0.531665	1.95698	-0.267352	1.98362	-0.228375	1.89434	0.949798	1.67522	-0.197919	1.43831	-0.498978	0.406778	1.25852	1.7867	-1.46848	-1.05685	-0.358054	-3.15548	-2.80633	0.851175	-2.20673	0.745873	0.92972	0.525921	-0.174241	NA	NA	NA	NA
Heritability		0.592013	0.64	0.56	0.68	0.5	0.52	0.58	0.71	0.72	0.65	0.6	0.82	0.78	0.65	0.85	0.9	0.86	0.93	0.72	0.69	0.65	0.78	0.8	0.74	0.71	0.91	0.66	0.94	0.93	0.82	0.79	0.44	0.49	0.43	0.41	NA	NA	NA	NA
