# Supplementary material for: Genome-Wide Association Studies of 39 Seed Yield-Related Traits in Sesame (Sesamum indicum L.)
Source: Int J Mol Sci. 2018 Sep 17;19(9):2794. doi: 10.3390/ijms19092794 (PMC6164633; doi:10.3390/ijms19092794)
Supplement: Supplementary file 1 [file ijms-19-02794-s001.zip › Table S3.xlsx]

## Sheet: Feuil1
Trait	LG	Position
CN	1	12698
CWLM	1	13412
TLM	1	597138
LLM	1	1578800
LMM	1	1594802
MCNB	1	1658541
CNB	1	1700170
CN	1	1700170
YMM	1	1799581
YB	1	1994183
YLB	1	1994183
CWMM	1	2097477
LLM	1	3123317
CWMB	1	4174841
YB	1	4450107
YLB	1	4450107
LCNM	1	5337184
MCNM	1	5349380
TMM	1	6149415
WMM	1	6149415
SWMM	1	6847354
TMB	1	7446669
YP	1	8133171
YB	1	8185969
YLB	1	8185969
CNB	1	8544206
MCNB	1	8567578
LLM	1	9597848
YB	1	9906190
YLB	1	9906190
CN	1	10262237
CWMM	1	10369034
SNMB	1	11118941
SWMB	1	11118941
MCNM	1	11139670
LLM	1	13591793
SNLM	1	14807715
YLB	1	14817460
YB	1	17291730
YLB	1	17291730
CWMM	1	17346019
YMM	2	749270
YB	2	1201448
YLB	2	1201448
YP	2	1201448
CN	2	1731934
YB	2	1834583
SNMB	2	2024057
SNLM	2	2542418
TMM	2	2649607
TMB	2	2918439
TMB	2	3417420
YB	2	5260400
YLB	2	5260400
TMM	2	6057670
WMM	2	6057670
WMM	2	6057697
RMM	2	6141574
SWMM	2	6302971
YB	2	7236995
YLB	2	7236995
TMB	2	8227531
TMB	2	8388879
WMB	2	8388879
SNMB	2	8402105
YB	2	8880586
TMM	2	9244103
TMM	2	9244103
WMM	2	9244103
LCNB	2	9586384
YB	2	10082905
YLB	2	10085395
TMB	2	10438369
TMM	2	11245765
WMM	2	11245765
SNLM	2	11279036
LCNM	2	12418837
YB	2	12685211
LLM	2	13958644
YLB	2	14019912
LLM	2	14113273
CWMM	2	14486243
WMM	2	14534837
YB	2	15016082
YLB	2	15016082
MCNB	2	15051982
YMM	2	15766201
TMB	2	16165295
TLM	2	17297090
CWMM	2	17359132
SNMB	2	17451873
SWMB	2	17451873
RMM	2	17451873
SNLM	2	17451873
SWMM	2	17451873
LLM	2	17458531
YM	2	17499373
YMM	2	17505368
SWMM	2	17514279
YM	2	17538566
TMB	3	450834
SWMB	3	984427
YB	3	2588239
YLB	3	2588241
RMB	3	3396653
SNLM	3	4136309
CN	3	4500768
CWMM	3	4528781
LCNM	3	4840197
CN	3	4840197
TLM	3	5157573
YB	3	5449854
YLB	3	5452367
RMB	3	6347698
RMB	3	6420378
TLM	3	6447782
YLB	3	6523571
YLB	3	6578720
LCNM	3	6692871
SNMB	3	6766573
YB	3	6951807
CN	3	6985801
LLM	3	7446157
RMB	3	7555726
TMB	3	7555864
RMM	3	7673199
SNLM	3	7786338
SNLM	3	7823845
SWMM	3	8612773
WMM	3	8690784
TMM	3	8690803
YB	3	9587143
TMB	3	10150928
YMM	3	10285562
LLM	3	10755832
YLB	3	11093546
YB	3	13198513
YLB	3	13198513
CWMM	3	13687932
WMM	3	13730856
TMB	3	14957053
YP	3	14961891
YB	3	14990430
CNB	3	14990430
MCNB	3	14990430
YLB	3	14990430
LLM	3	15100479
YLB	3	16930722
YB	3	16939689
YLB	3	16939689
CNB	3	17209080
SWMM	3	19966080
TMM	3	20410997
WMM	3	20410997
YB	3	20876555
YLB	3	20876555
CNB	3	20878243
MCNB	3	20878243
LLM	3	21476395
SNLM	3	21801210
TMB	3	22147771
TMB	3	22788899
SWMM	3	22893678
SNMB	3	23038137
TMB	3	23183446
YB	3	23282721
CWMB	3	23345610
TMM	3	24164350
WMM	3	24164350
YLB	3	24405476
YLB	4	226561
SWMM	4	494181
LLM	4	1127814
WMB	4	1179355
YB	4	1190522
YB	4	1200345
YMM	4	1988184
YLB	4	2494873
YB	4	2505014
YLB	4	2505014
YB	4	3014268
WMB	4	3292396
TMB	4	4002598
LLM	4	5041061
YLB	4	5181915
YP	4	5463784
YMM	4	5521260
YB	4	5837022
YB	4	5866555
YLB	4	5909582
SWMM	4	5919868
YLM	4	5967529
TMM	4	5983444
SWMM	4	6013465
CWMB	4	6022899
MCNB	4	6066400
YB	4	6252778
WMM	4	6419408
CWMM	4	6419408
TMM	4	6521062
CNB	4	7872408
LLB	4	7961422
YLB	4	8744074
YB	4	9153854
RMM	4	9212791
SWMM	4	9221416
CN	4	9664559
LCNM	4	11649295
WMM	4	11658278
TSW	4	11661092
YLB	4	12476603
TMM	4	12613161
CWLM	4	13641408
LLM	4	13793243
RMM	4	13930392
SNLM	4	13976375
YB	4	14211075
YLB	4	14211075
LMM	4	15623492
SNLM	4	15957255
SWMM	4	15957330
RMM	4	16043561
YB	4	16092733
LCNM	4	16193328
SNMB	4	16843691
YP	5	202984
YMM	5	202984
TMM	5	945718
TMB	5	1753930
LCNM	5	2643150
YM	5	2854336
CN	5	2854336
TMM	5	3238184
WMB	5	4092415
YB	5	5023294
SNMB	5	5138602
YP	5	5149553
YB	5	5479753
YLB	5	5479753
MCNB	5	5994947
LMM	5	5996850
TMM	5	6074189
RMM	5	6234816
CN	5	6737753
CNB	5	6737753
CN	5	6737753
CWMB	5	6738735
LCNM	5	6738735
CN	5	6738735
LCNM	5	6738735
CN	5	6738735
SNMB	5	6757688
SWMB	5	6757688
YM	5	7402167
YB	5	7769737
LLM	5	8313187
SNMB	5	8660372
CWLM	5	8855695
SWMM	5	8858328
YMM	5	9284807
YP	5	9761363
RMB	5	9763655
YLB	5	9798525
YLB	5	9857730
RMB	5	9869746
SWMB	5	9869746
TMM	5	9895178
WMB	5	9974401
TMB	5	10197769
TMB	5	10208013
YLB	5	10705889
SWMB	5	10773145
WMB	5	10781532
LLM	5	10786506
CN	5	10786597
LCNM	5	10790853
CWLM	5	10958834
YB	5	11127952
YM	5	11204932
TMM	5	11424677
TSW	5	11732333
TMB	5	11806702
WMB	5	11806702
CWMB	5	11822016
RMM	5	11914093
TMB	5	11955021
YLB	5	12274249
YMM	5	13649552
YB	5	13983981
YP	5	14017656
TLM	5	14031064
LCNM	5	14623410
LMM	5	15247076
WMM	5	15855382
SNLM	5	15855382
TMM	5	15855382
WMM	5	15855382
SNLM	5	16059300
WMB	5	16167773
CN	5	16499701
LLM	5	16905182
CNB	5	17340920
MCNB	5	17340920
YB	5	17371215
YP	5	17381056
RMM	5	17387722
SNLM	5	17411684
SWMM	5	17411684
YLB	5	17678379
CN	5	18281567
LCNM	5	18314235
YB	6	1741236
YLB	6	2081828
CNB	6	3285676
YB	6	3404764
MCNB	6	3404764
YLB	6	3404764
YLB	6	3590372
YB	6	3783084
TMB	6	3790583
WMB	6	3790583
TMM	6	3839202
CWMM	6	4057592
LMB	6	4556254
MCNB	6	5576290
YLB	6	5672166
YB	6	5859250
YB	6	5995560
CNB	6	5995560
YLB	6	5995560
SWMM	6	6194652
LLM	6	8220494
YM	6	8225301
YB	6	9021538
YLB	6	9021538
LLM	6	9461784
SNLM	6	9488015
SWMM	6	9491020
LCNM	6	9948050
TMM	6	9971772
WMM	6	9971772
TMM	6	12716498
LLM	6	12930714
YLB	6	12989205
YB	6	13126237
WMM	6	13644751
WLM	6	13710358
SNMB	6	13944954
YLB	6	14108578
CWMM	6	14124941
YB	6	14154329
YLB	6	14154329
LMB	6	14163368
LLM	6	14165275
YMM	6	14189418
YLB	6	14228346
YP	6	14540310
LCNM	6	14581641
CN	6	14581641
SWMB	6	14589533
TMM	6	14701957
WMM	6	14701957
TMM	6	14751828
YB	6	14886949
CWMM	6	15041671
YLB	6	15132245
YB	6	15317047
LLM	6	15397672
TLM	6	15397675
RMM	6	15551496
SNLM	6	15551496
RMB	6	16563271
CNB	6	18352768
CWMM	6	18402992
TMM	6	18455435
YLB	6	18459120
CWMM	6	20006323
TMM	6	21039021
TMB	6	21861533
YP	6	21989402
YB	6	21992131
YLB	6	21992131
MCNB	6	21994079
SNMB	6	22158118
CNB	6	23341596
LMM	6	24022848
YB	6	24667124
WLM	6	25281370
YB	7	29588
YP	7	116854
LLM	7	267570
CNB	7	419135
YLB	7	634969
SWMM	7	1285656
LCNB	7	1288157
MCNB	7	1682008
CN	7	1702826
CN	7	1702826
RLM	7	2644126
WLM	7	4202672
CN	7	6310523
RMB	7	6763527
SWMB	7	6763527
CWMB	7	10303694
LLM	7	10980797
YLB	7	11393779
YB	8	1398196
YLB	8	1398196
TMM	8	1558868
RMM	8	1620950
YP	8	1668572
YM	8	1668572
SNLM	8	1668572
SWMM	8	1668572
SNLM	8	1721313
SNMB	8	2488684
YMM	8	4254301
CWMM	8	4362142
YP	8	6891423
SNLM	8	6903908
TMM	8	7081754
YLB	8	7551722
LLM	8	7664811
YB	8	8045663
WMM	8	11014473
SNMB	8	12536211
SNLM	8	14303354
CN	8	14985542
SWMB	8	15149836
SWMM	8	15641402
LMM	8	16006565
SNLM	8	16076384
RMB	8	16293217
CN	8	16309041
CN	8	18213297
CN	8	19511850
YP	8	21325953
YMM	8	21325953
YMM	9	376117
TMM	9	504179
WMM	9	751906
WMM	9	764896
SNLM	9	904021
SNLM	9	954526
TMM	9	954526
WMM	9	954526
RMM	9	1007867
SNLM	9	1007867
MCNM	9	2124463
TSW	9	2543883
YB	9	4178193
SNLM	9	4979312
WMM	9	4993010
CWMB	9	5319215
CWMM	9	5506527
MCNM	9	5988865
CNB	9	7589997
MCNB	9	7839050
TMB	9	10901850
LMM	9	11042453
TMM	9	11105288
YB	9	11675288
SWMM	10	123778
SNLM	10	125162
CWMM	10	176031
YB	10	352970
CN	10	1065137
YM	10	1120526
TMB	10	1166661
CNB	10	1647805
CN	10	1647805
YMM	10	2193820
YB	10	2277045
MCNM	10	2601003
SNLM	10	3735160
LLM	10	3811884
RMM	10	3814176
CNB	10	3823922
MCNB	10	3823922
YB	10	3899589
SWMM	10	5142369
SNLB	10	5938669
CWMM	10	6036488
SNMB	10	6676654
TMM	10	7418158
WMM	10	7418158
LMB	10	7459724
YMM	10	7521407
YB	10	7798993
YB	10	8305398
YLB	10	8305398
MCNB	10	9788391
WMB	10	9847505
TMM	10	9872511
WLM	10	10617287
YB	10	10792029
YLB	10	10792029
SWMB	10	10799021
SWMM	10	10914232
YP	10	10971267
CN	10	11607300
RMM	10	12008065
SNLM	10	12008065
YP	10	12348638
LMM	10	12476137
SNMB	10	12869837
SWMM	10	13015367
CWLM	10	13287447
YP	10	14650964
YMM	10	14650964
TMM	10	15097365
WMM	10	15097365
YB	10	16991701
SWMM	11	382906
SWMB	11	382924
SNMB	11	940915
YB	11	1252344
LMB	11	1518114
TLM	11	2424564
YB	11	3763193
CN	11	4164842
YB	11	5008871
YP	11	5095066
YLB	11	5407828
SWMM	11	5437397
TMB	11	5835026
YM	11	6719928
YP	11	6827484
SNMB	11	6983460
SWMB	11	6991928
SNLM	11	6996833
SWMM	11	6996833
LMM	11	7078393
TMM	11	7115614
YLB	11	7921895
MCNM	11	8986818
CN	11	9397516
LMM	11	10041158
LLM	11	10857966
WLM	11	10865846
CN	11	10876694
MCNB	11	11570428
TMM	11	11583369
CWMM	11	11697900
CNB	11	11728003
YB	11	11758818
SNLM	11	11923546
YB	11	11923935
YLB	11	11923935
RMM	11	12771142
WLM	11	13126021
YB	11	14876966
YLB	11	14876966
LLM	11	14957580
LLM	11	15003280
TMM	11	15137600
WMM	11	15137600
CWMM	11	15138140
LLM	11	15200435
LMM	11	15219964
LMM	11	15239947
LMM	11	15289738
CWLM	12	29043
CWMM	12	115603
SWMM	12	234973
YLM	12	257236
MCNM	12	257571
YP	12	257577
CN	12	326691
YM	12	328609
YMM	12	328609
LCNM	12	359224
LCNM	12	374897
SNLM	12	420002
RMM	12	674297
SWMM	12	1856974
YM	12	2228100
YB	12	2356955
YLB	12	2356955
SNLM	12	2443017
SWMM	12	3252122
SWMB	12	3278243
SNMB	12	3315630
CWMM	12	3488756
YB	12	4200237
YLB	12	4200237
SNLM	12	4895688
SWMM	12	4895688
RMM	12	5382616
TMM	12	5756576
YLB	13	554892
CNB	13	1249127
CWMB	13	1993609
YB	13	2772629
YLB	13	2772629
YLB	13	2777336
YP	13	2781794
WMB	13	3541180
SNMB	13	4122226
TMB	13	4239336
CNB	13	4246337
YP	13	4632943
YB	14	194410
YLB	14	194410
TMB	14	856932
TMB	14	894702
YP	14	1642453
CWMB	14	2444052
SWMM	15	117765
SNLM	15	1258391
TMM	15	1373838
TMB	15	2033339
YB	15	2174040
YLB	15	2174040
YP	15	2372143
YM	15	2372143
CN	15	2372143
WMM	15	2442378
TMM	15	2908206
CNB	15	3109627
YB	15	3989016
YLB	15	3989016
TLM	15	4719446
TMB	15	5431411
LCNB	15	6147863
CWMM	15	9837313
TMM	16	555771
WMM	16	555771
CN	16	590717
YB	16	1633469
YLB	16	1633469
MCNB	16	2500297
CNB	16	2615715
CN	16	2987391
CNB	16	2989809
MCNB	16	2989809
YP	16	3091834
YB	16	3146708
CN	16	3162722
CWMM	16	3827237
TMM	16	3901298
WMB	16	3945393
YMM	16	4196491
CWMM	16	4368809
YLB	16	4575079
LLM	16	4695144
