# Supplementary material for: Genome-Wide Association Studies of 39 Seed Yield-Related Traits in Sesame (Sesamum indicum L.)
Source: Int J Mol Sci. 2018 Sep 17;19(9):2794. doi: 10.3390/ijms19092794 (PMC6164633; doi:10.3390/ijms19092794)
Supplement: Supplementary file 1 [file ijms-19-02794-s001.zip › Table S4.xlsx]

## Sheet: Feuil1
Markers	Location	Gene	Start	End	Interpro Annotation
SY-CN-LG1_12698	LG1	SIN_1021768	18196	20341	NA
SY-CN-LG1_12698	LG1	SIN_1021767	34144	37087	NA
SY-CN-LG1_12698	LG1	SIN_1021766	42120	42569	NA
SY-CN-LG1_12698	LG1	SIN_1021765	43124	43935	NA
SY-CN-LG1_12698	LG1	SIN_1021764	50504	52692	IPR002885; Pentatricopeptide repeat
SY-CN-LG1_12698	LG1	SIN_1021763	52790	54881	IPR007854; Pre-mRNA polyadenylation factor Fip1
SY-CN-LG1_12698	LG1	SIN_1021762	55450	56091	IPR002541; Cytochrome c assembly protein#IPR006593; Cytochrome b561/ferric reductase transmembrane
SY-CN-LG1_12698	LG1	SIN_1021761	74985	75678	NA
SY-CN-LG1_12698	LG1	SIN_1021760	79052	81314	IPR006941; Ribonuclease CAF1
SY-CN-LG1_12698	LG1	SIN_1021759	81530	89197	IPR013935; Transport protein Trs120
SY-CN-LG1_12698	LG1	SIN_1021758	91756	97732	NA
SY-CN-LG1_12698	LG1	SIN_1021757	102380	109376	IPR000626; Ubiquitin#IPR019955; Ubiquitin supergroup#IPR019956; Ubiquitin subgroup
NN-SWLM-LG1_13412	LG1	SIN_1021768	18196	20341	NA
NN-SWLM-LG1_13412	LG1	SIN_1021767	34144	37087	NA
NN-SWLM-LG1_13412	LG1	SIN_1021766	42120	42569	NA
NN-SWLM-LG1_13412	LG1	SIN_1021765	43124	43935	NA
NN-SWLM-LG1_13412	LG1	SIN_1021764	50504	52692	IPR002885; Pentatricopeptide repeat
NN-SWLM-LG1_13412	LG1	SIN_1021763	52790	54881	IPR007854; Pre-mRNA polyadenylation factor Fip1
NN-SWLM-LG1_13412	LG1	SIN_1021762	55450	56091	IPR002541; Cytochrome c assembly protein#IPR006593; Cytochrome b561/ferric reductase transmembrane
NN-SWLM-LG1_13412	LG1	SIN_1021761	74985	75678	NA
NN-SWLM-LG1_13412	LG1	SIN_1021760	79052	81314	IPR006941; Ribonuclease CAF1
NN-SWLM-LG1_13412	LG1	SIN_1021759	81530	89197	IPR013935; Transport protein Trs120
NN-SWLM-LG1_13412	LG1	SIN_1021758	91756	97732	NA
NN-SWLM-LG1_13412	LG1	SIN_1021757	102380	109376	IPR000626; Ubiquitin#IPR019955; Ubiquitin supergroup#IPR019956; Ubiquitin subgroup
NN-TLM-LG1_597138	LG1	SIN_1021707	505675	509793	IPR001810; F-box domain, cyclin-like#IPR004289; Herpesvirus UL92
NN-TLM-LG1_597138	LG1	SIN_1021706	529694	532276	IPR001128; Cytochrome P450#IPR002401; Cytochrome P450, E-class, group I#IPR017972; Cytochrome P450, conserved site
NN-TLM-LG1_597138	LG1	SIN_1021705	542625	554356	IPR002553; Clathrin/coatomer adaptor, adaptin-like, N-terminal
NN-TLM-LG1_597138	LG1	SIN_1021704	566595	572397	IPR000172; Glucose-methanol-choline oxidoreductase, N-terminal#IPR007867; Glucose-methanol-choline oxidoreductase, C-terminal
NN-TLM-LG1_597138	LG1	SIN_1021703	582992	583279	NA
NN-TLM-LG1_597138	LG1	SIN_1021702	588289	588808	IPR001005; SANT domain, DNA binding#IPR014778; Myb, DNA-binding#IPR017877; MYB-like
NN-TLM-LG1_597138	LG1	SIN_1021701	596264	596694	NA
NN-TLM-LG1_597138	LG1	SIN_1021700	609260	612744	NA
NN-TLM-LG1_597138	LG1	SIN_1021699	621638	622700	NA
NN-TLM-LG1_597138	LG1	SIN_1021698	627558	631108	NA
NN-TLM-LG1_597138	LG1	SIN_1021697	631952	634645	NA
NN-TLM-LG1_597138	LG1	SIN_1021696	649992	650726	NA
NN-TLM-LG1_597138	LG1	SIN_1021695	651929	652267	IPR005513; Late embryogenesis abundant protein, group 1
NN-TLM-LG1_597138	LG1	SIN_1021694	654490	662748	IPR002885; Pentatricopeptide repeat
NN-TLM-LG1_597138	LG1	SIN_1021693	667588	671652	IPR010658; Nodulin-like
NN-TLM-LG1_597138	LG1	SIN_1021692	672223	673689	IPR001296; Glycosyl transferase, group 1
NN-TLM-LG1_597138	LG1	SIN_1021691	677888	678685	NA
NN-TLM-LG1_597138	LG1	SIN_1021690	682536	683879	IPR001461; Peptidase A1#IPR001969; Peptidase aspartic, active site
NN-TLM-LG1_597138	LG1	SIN_1021689	684927	689657	IPR001188; Bacterial periplasmic spermidine/putrescine-binding protein#IPR006059; Bacterial extracellular solute-binding, family 1
NN-TLM-LG1_597138	LG1	SIN_1021688	690570	692233	IPR007087; Zinc finger, C2H2-type#IPR007513; Uncharacterised protein family SERF
NN-TLM-LG1_597138	LG1	SIN_1021687	693312	696382	IPR017877; MYB-like
SY-LLM-LG1_1578800	LG1	SIN_1021576	1501630	1502689	IPR006458; Domain of unknown function DUF623
SY-LLM-LG1_1578800	LG1	SIN_1021575	1522171	1525830	IPR000103; Pyridine nucleotide-disulphide oxidoreductase, class-II#IPR013027; FAD-dependent pyridine nucleotide-disulphide oxidoreductase#IPR020946; Flavin-containing monooxygenase-like
SY-LLM-LG1_1578800	LG1	SIN_1021574	1537291	1538518	IPR004873; BURP
SY-LLM-LG1_1578800	LG1	SIN_1021573	1543811	1548326	IPR006867; Domain of unknown function DUF632
SY-LLM-LG1_1578800	LG1	SIN_1021572	1553932	1558233	IPR001005; SANT domain, DNA binding#IPR014778; Myb, DNA-binding#IPR017930; Transcription regulator HTH, Myb-type, DNA-binding
SY-LLM-LG1_1578800	LG1	SIN_1021571	1558738	1564268	IPR000796; Aspartate/other aminotransferase#IPR004838; Aminotransferases, class-I, pyridoxal-phosphate-binding site#IPR004839; Aminotransferase, class I/classII
SY-LLM-LG1_1578800	LG1	SIN_1021570	1565634	1567176	IPR019382; Translation initiation factor 3 complex, subunit L
SY-LLM-LG1_1578800	LG1	SIN_1021569	1568240	1570343	IPR019382; Translation initiation factor 3 complex, subunit L
SY-LLM-LG1_1578800	LG1	SIN_1021568	1571024	1576956	IPR002014; VHS#IPR004152; GAT#IPR018205; VHS subgroup
SY-LLM-LG1_1578800	LG1	SIN_1021567	1577431	1582277	IPR005172; Tesmin/TSO1-like, CXC
SY-LLM-LG1_1578800	LG1	SIN_1021566	1591720	1598981	NA
SY-LLM-LG1_1578800	LG1	SIN_1021565	1599797	1602942	IPR006094; FAD linked oxidase, N-terminal#IPR007173; D-arabinono-1,4-lactone oxidase#IPR016166; FAD-binding, type 2
SY-LLM-LG1_1578800	LG1	SIN_1021564	1604214	1605613	NA
SY-LLM-LG1_1578800	LG1	SIN_1021563	1605799	1607883	IPR000109; Oligopeptide transporter#IPR018456; PTR2 family proton/oligopeptide symporter, conserved site
SY-LLM-LG1_1578800	LG1	SIN_1021562	1619531	1621361	IPR000425; Major intrinsic protein#IPR022357; Major intrinsic protein, conserved site
SY-LLM-LG1_1578800	LG1	SIN_1021561	1623215	1625749	IPR004263; Exostosin-like
SY-LLM-LG1_1578800	LG1	SIN_1021560	1627061	1627420	NA
SY-LLM-LG1_1578800	LG1	SIN_1021559	1637155	1638557	IPR001471; Pathogenesis-related transcriptional factor/ERF, DNA-binding
SY-LLM-LG1_1578800	LG1	SIN_1021558	1654768	1658174	IPR004294; Carotenoid oxygenase
SY-LLM-LG1_1578800	LG1	SIN_1021557	1661003	1667089	IPR011502; Nuclear pore complex protein, Nucleoporin Nup85-like
SY-LLM-LG1_1578800	LG1	SIN_1021556	1674251	1674918	NA
SY-LMM-LG1_1594802	LG1	SIN_1021576	1501630	1502689	IPR006458; Domain of unknown function DUF623
SY-LMM-LG1_1594802	LG1	SIN_1021575	1522171	1525830	IPR000103; Pyridine nucleotide-disulphide oxidoreductase, class-II#IPR013027; FAD-dependent pyridine nucleotide-disulphide oxidoreductase#IPR020946; Flavin-containing monooxygenase-like
SY-LMM-LG1_1594802	LG1	SIN_1021574	1537291	1538518	IPR004873; BURP
SY-LMM-LG1_1594802	LG1	SIN_1021573	1543811	1548326	IPR006867; Domain of unknown function DUF632
SY-LMM-LG1_1594802	LG1	SIN_1021572	1553932	1558233	IPR001005; SANT domain, DNA binding#IPR014778; Myb, DNA-binding#IPR017930; Transcription regulator HTH, Myb-type, DNA-binding
SY-LMM-LG1_1594802	LG1	SIN_1021571	1558738	1564268	IPR000796; Aspartate/other aminotransferase#IPR004838; Aminotransferases, class-I, pyridoxal-phosphate-binding site#IPR004839; Aminotransferase, class I/classII
SY-LMM-LG1_1594802	LG1	SIN_1021570	1565634	1567176	IPR019382; Translation initiation factor 3 complex, subunit L
SY-LMM-LG1_1594802	LG1	SIN_1021569	1568240	1570343	IPR019382; Translation initiation factor 3 complex, subunit L
SY-LMM-LG1_1594802	LG1	SIN_1021568	1571024	1576956	IPR002014; VHS#IPR004152; GAT#IPR018205; VHS subgroup
SY-LMM-LG1_1594802	LG1	SIN_1021567	1577431	1582277	IPR005172; Tesmin/TSO1-like, CXC
SY-LMM-LG1_1594802	LG1	SIN_1021566	1591720	1598981	NA
SY-LMM-LG1_1594802	LG1	SIN_1021565	1599797	1602942	IPR006094; FAD linked oxidase, N-terminal#IPR007173; D-arabinono-1,4-lactone oxidase#IPR016166; FAD-binding, type 2
SY-LMM-LG1_1594802	LG1	SIN_1021564	1604214	1605613	NA
SY-LMM-LG1_1594802	LG1	SIN_1021563	1605799	1607883	IPR000109; Oligopeptide transporter#IPR018456; PTR2 family proton/oligopeptide symporter, conserved site
SY-LMM-LG1_1594802	LG1	SIN_1021562	1619531	1621361	IPR000425; Major intrinsic protein#IPR022357; Major intrinsic protein, conserved site
SY-LMM-LG1_1594802	LG1	SIN_1021561	1623215	1625749	IPR004263; Exostosin-like
SY-LMM-LG1_1594802	LG1	SIN_1021560	1627061	1627420	NA
SY-LMM-LG1_1594802	LG1	SIN_1021559	1637155	1638557	IPR001471; Pathogenesis-related transcriptional factor/ERF, DNA-binding
SY-LMM-LG1_1594802	LG1	SIN_1021558	1654768	1658174	IPR004294; Carotenoid oxygenase
SY-LMM-LG1_1594802	LG1	SIN_1021557	1661003	1667089	IPR011502; Nuclear pore complex protein, Nucleoporin Nup85-like
SY-LMM-LG1_1594802	LG1	SIN_1021556	1674251	1674918	NA
SY-LMM-LG1_1594802	LG1	SIN_1021555	1680740	1682105	IPR000679; Zinc finger, GATA-type
SY-LMM-LG1_1594802	LG1	SIN_1021554	1689234	1693833	IPR000719; Protein kinase, catalytic domain#IPR002290; Serine/threonine-protein kinase domain#IPR008271; Serine/threonine-protein kinase, active site#IPR017441; Protein kinase, ATP binding site#IPR017442; Serine/threonine-protein kinase-like domain
SY-MCNB-LG1_1658541	LG1	SIN_1021571	1558738	1564268	IPR000796; Aspartate/other aminotransferase#IPR004838; Aminotransferases, class-I, pyridoxal-phosphate-binding site#IPR004839; Aminotransferase, class I/classII
SY-MCNB-LG1_1658541	LG1	SIN_1021570	1565634	1567176	IPR019382; Translation initiation factor 3 complex, subunit L
SY-MCNB-LG1_1658541	LG1	SIN_1021569	1568240	1570343	IPR019382; Translation initiation factor 3 complex, subunit L
SY-MCNB-LG1_1658541	LG1	SIN_1021568	1571024	1576956	IPR002014; VHS#IPR004152; GAT#IPR018205; VHS subgroup
SY-MCNB-LG1_1658541	LG1	SIN_1021567	1577431	1582277	IPR005172; Tesmin/TSO1-like, CXC
SY-MCNB-LG1_1658541	LG1	SIN_1021566	1591720	1598981	NA
SY-MCNB-LG1_1658541	LG1	SIN_1021565	1599797	1602942	IPR006094; FAD linked oxidase, N-terminal#IPR007173; D-arabinono-1,4-lactone oxidase#IPR016166; FAD-binding, type 2
SY-MCNB-LG1_1658541	LG1	SIN_1021564	1604214	1605613	NA
SY-MCNB-LG1_1658541	LG1	SIN_1021563	1605799	1607883	IPR000109; Oligopeptide transporter#IPR018456; PTR2 family proton/oligopeptide symporter, conserved site
SY-MCNB-LG1_1658541	LG1	SIN_1021562	1619531	1621361	IPR000425; Major intrinsic protein#IPR022357; Major intrinsic protein, conserved site
SY-MCNB-LG1_1658541	LG1	SIN_1021561	1623215	1625749	IPR004263; Exostosin-like
SY-MCNB-LG1_1658541	LG1	SIN_1021560	1627061	1627420	NA
SY-MCNB-LG1_1658541	LG1	SIN_1021559	1637155	1638557	IPR001471; Pathogenesis-related transcriptional factor/ERF, DNA-binding
SY-MCNB-LG1_1658541	LG1	SIN_1021558	1654768	1658174	IPR004294; Carotenoid oxygenase
SY-MCNB-LG1_1658541	LG1	SIN_1021557	1661003	1667089	IPR011502; Nuclear pore complex protein, Nucleoporin Nup85-like
SY-MCNB-LG1_1658541	LG1	SIN_1021556	1674251	1674918	NA
SY-MCNB-LG1_1658541	LG1	SIN_1021555	1680740	1682105	IPR000679; Zinc finger, GATA-type
SY-MCNB-LG1_1658541	LG1	SIN_1021554	1689234	1693833	IPR000719; Protein kinase, catalytic domain#IPR002290; Serine/threonine-protein kinase domain#IPR008271; Serine/threonine-protein kinase, active site#IPR017441; Protein kinase, ATP binding site#IPR017442; Serine/threonine-protein kinase-like domain
SY-MCNB-LG1_1658541	LG1	SIN_1021553	1695865	1698958	NA
SY-MCNB-LG1_1658541	LG1	SIN_1021552	1707520	1712777	IPR001891; Malic oxidoreductase#IPR012301; Malic enzyme, N-terminal#IPR012302; Malic enzyme, NAD-binding#IPR015884; Malic enzyme, conserved site
SY-MCNB-LG1_1658541	LG1	SIN_1021551	1713430	1718402	IPR003111; Peptidase S16, lon N-terminal
SY-MCNB-LG1_1658541	LG1	SIN_1021550	1721519	1730353	IPR002305; Aminoacyl-tRNA synthetase, class Ib#IPR002306; Tryptophanyl-tRNA synthetase, class Ib
SY-MCNB-LG1_1658541	LG1	SIN_1021549	1751665	1754823	IPR000719; Protein kinase, catalytic domain#IPR001611; Leucine-rich repeat#IPR002290; Serine/threonine-protein kinase domain#IPR003591; Leucine-rich repeat, typical subtype#IPR008271; Serine/threonine-protein kinase, active site#IPR013210; Leucine-rich repeat-containing N-terminal, type 2#IPR017441; Protein kinase, ATP binding site#IPR017442; Serine/threonine-protein kinase-like domain#IPR020635;…
SY-CNB,CN-LG1_1700170	LG1	SIN_1021564	1604214	1605613	NA
SY-CNB,CN-LG1_1700170	LG1	SIN_1021563	1605799	1607883	IPR000109; Oligopeptide transporter#IPR018456; PTR2 family proton/oligopeptide symporter, conserved site
SY-CNB,CN-LG1_1700170	LG1	SIN_1021562	1619531	1621361	IPR000425; Major intrinsic protein#IPR022357; Major intrinsic protein, conserved site
SY-CNB,CN-LG1_1700170	LG1	SIN_1021561	1623215	1625749	IPR004263; Exostosin-like
SY-CNB,CN-LG1_1700170	LG1	SIN_1021560	1627061	1627420	NA
SY-CNB,CN-LG1_1700170	LG1	SIN_1021559	1637155	1638557	IPR001471; Pathogenesis-related transcriptional factor/ERF, DNA-binding
SY-CNB,CN-LG1_1700170	LG1	SIN_1021558	1654768	1658174	IPR004294; Carotenoid oxygenase
SY-CNB,CN-LG1_1700170	LG1	SIN_1021557	1661003	1667089	IPR011502; Nuclear pore complex protein, Nucleoporin Nup85-like
SY-CNB,CN-LG1_1700170	LG1	SIN_1021556	1674251	1674918	NA
SY-CNB,CN-LG1_1700170	LG1	SIN_1021555	1680740	1682105	IPR000679; Zinc finger, GATA-type
SY-CNB,CN-LG1_1700170	LG1	SIN_1021554	1689234	1693833	IPR000719; Protein kinase, catalytic domain#IPR002290; Serine/threonine-protein kinase domain#IPR008271; Serine/threonine-protein kinase, active site#IPR017441; Protein kinase, ATP binding site#IPR017442; Serine/threonine-protein kinase-like domain
SY-CNB,CN-LG1_1700170	LG1	SIN_1021553	1695865	1698958	NA
SY-CNB,CN-LG1_1700170	LG1	SIN_1021552	1707520	1712777	IPR001891; Malic oxidoreductase#IPR012301; Malic enzyme, N-terminal#IPR012302; Malic enzyme, NAD-binding#IPR015884; Malic enzyme, conserved site
SY-CNB,CN-LG1_1700170	LG1	SIN_1021551	1713430	1718402	IPR003111; Peptidase S16, lon N-terminal
SY-CNB,CN-LG1_1700170	LG1	SIN_1021550	1721519	1730353	IPR002305; Aminoacyl-tRNA synthetase, class Ib#IPR002306; Tryptophanyl-tRNA synthetase, class Ib
SY-CNB,CN-LG1_1700170	LG1	SIN_1021549	1751665	1754823	IPR000719; Protein kinase, catalytic domain#IPR001611; Leucine-rich repeat#IPR002290; Serine/threonine-protein kinase domain#IPR003591; Leucine-rich repeat, typical subtype#IPR008271; Serine/threonine-protein kinase, active site#IPR013210; Leucine-rich repeat-containing N-terminal, type 2#IPR017441; Protein kinase, ATP binding site#IPR017442; Serine/threonine-protein kinase-like domain#IPR020635;…
SY-CNB,CN-LG1_1700170	LG1	SIN_1021548	1757225	1762880	IPR002885; Pentatricopeptide repeat
SY-CNB,CN-LG1_1700170	LG1	SIN_1021547	1766364	1772416	IPR019313; Mediator complex, subunit Med17
SY-CNB,CN-LG1_1700170	LG1	SIN_1021546	1776472	1783229	IPR000023; Phosphofructokinase domain#IPR022953; Phosphofructokinase
SY-CNB,CN-LG1_1700170	LG1	SIN_1021545	1784142	1787203	IPR000719; Protein kinase, catalytic domain#IPR002290; Serine/threonine-protein kinase domain#IPR008271; Serine/threonine-protein kinase, active site#IPR017441; Protein kinase, ATP binding site#IPR017442; Serine/threonine-protein kinase-like domain#IPR020635; Tyrosine-protein kinase, catalytic domain
SY-CNB,CN-LG1_1700170	LG1	SIN_1021544	1787601	1789892	IPR003837; Glu-tRNAGln amidotransferase, C subunit
SY-CNB,CN-LG1_1700170	LG1	SIN_1021543	1796086	1798290	IPR000571; Zinc finger, CCCH-type
SY-YMM-LG1_1799581	LG1	SIN_1021552	1707520	1712777	IPR001891; Malic oxidoreductase#IPR012301; Malic enzyme, N-terminal#IPR012302; Malic enzyme, NAD-binding#IPR015884; Malic enzyme, conserved site
SY-YMM-LG1_1799581	LG1	SIN_1021551	1713430	1718402	IPR003111; Peptidase S16, lon N-terminal
SY-YMM-LG1_1799581	LG1	SIN_1021550	1721519	1730353	IPR002305; Aminoacyl-tRNA synthetase, class Ib#IPR002306; Tryptophanyl-tRNA synthetase, class Ib
SY-YMM-LG1_1799581	LG1	SIN_1021549	1751665	1754823	IPR000719; Protein kinase, catalytic domain#IPR001611; Leucine-rich repeat#IPR002290; Serine/threonine-protein kinase domain#IPR003591; Leucine-rich repeat, typical subtype#IPR008271; Serine/threonine-protein kinase, active site#IPR013210; Leucine-rich repeat-containing N-terminal, type 2#IPR017441; Protein kinase, ATP binding site#IPR017442; Serine/threonine-protein kinase-like domain#IPR020635;…
SY-YMM-LG1_1799581	LG1	SIN_1021548	1757225	1762880	IPR002885; Pentatricopeptide repeat
SY-YMM-LG1_1799581	LG1	SIN_1021547	1766364	1772416	IPR019313; Mediator complex, subunit Med17
SY-YMM-LG1_1799581	LG1	SIN_1021546	1776472	1783229	IPR000023; Phosphofructokinase domain#IPR022953; Phosphofructokinase
SY-YMM-LG1_1799581	LG1	SIN_1021545	1784142	1787203	IPR000719; Protein kinase, catalytic domain#IPR002290; Serine/threonine-protein kinase domain#IPR008271; Serine/threonine-protein kinase, active site#IPR017441; Protein kinase, ATP binding site#IPR017442; Serine/threonine-protein kinase-like domain#IPR020635; Tyrosine-protein kinase, catalytic domain
SY-YMM-LG1_1799581	LG1	SIN_1021544	1787601	1789892	IPR003837; Glu-tRNAGln amidotransferase, C subunit
SY-YMM-LG1_1799581	LG1	SIN_1021543	1796086	1798290	IPR000571; Zinc finger, CCCH-type
SY-YMM-LG1_1799581	LG1	SIN_1021542	1801124	1804993	IPR005024; Snf7
SY-YMM-LG1_1799581	LG1	SIN_1021541	1814019	1817223	NA
SY-YMM-LG1_1799581	LG1	SIN_1021540	1819352	1821737	IPR004314; Domain of unknown function DUF239, plant
SY-YMM-LG1_1799581	LG1	SIN_1021539	1823224	1826439	IPR008584; Protein of unknown function DUF866, eukaryotic
SY-YMM-LG1_1799581	LG1	SIN_1021538	1827751	1829635	IPR003406; Glycosyl transferase, family 14
SY-YMM-LG1_1799581	LG1	SIN_1021537	1831781	1835901	IPR012438; Protein of unknown function DUF1639
SY-YMM-LG1_1799581	LG1	SIN_1021536	1843999	1848741	IPR001096; Peptidase C13, legumain
SY-YMM-LG1_1799581	LG1	SIN_1021535	1854213	1858006	IPR001015; Ferrochelatase#IPR019772; Ferrochelatase, active site
SY-YMM-LG1_1799581	LG1	SIN_1021534	1860377	1861516	NA
SY-YMM-LG1_1799581	LG1	SIN_1021533	1864064	1865863	IPR004087; K Homology#IPR004088; K Homology, type 1#IPR018111; K Homology, type 1, subgroup
SY-YMM-LG1_1799581	LG1	SIN_1021532	1868414	1868833	NA
SY-YMM-LG1_1799581	LG1	SIN_1021531	1875836	1876057	IPR006137; NADH:ubiquinone oxidoreductase-like, 20kDa subunit#IPR006138; NADH-ubiquinone oxidoreductase, 20 Kd subunit
SY-YMM-LG1_1799581	LG1	SIN_1021530	1878085	1881463	IPR004142; Ndr
SY-YMM-LG1_1799581	LG1	SIN_1021529	1882500	1887279	IPR001356; Homeobox#IPR006563; POX
SY-YMM-LG1_1799581	LG1	SIN_1021528	1890775	1891907	IPR019587; Polyketide cyclase/dehydrase
SY-YB,YMB-LG1_1994183	LG1	SIN_1021527	1895109	1902747	IPR006153; Cation/H+ exchanger
SY-YB,YMB-LG1_1994183	LG1	SIN_1021526	1908343	1915292	IPR001125; Recoverin#IPR002048; Calcium-binding EF-hand#IPR018247; EF-Hand 1, calcium-binding site#IPR018249; EF-HAND 2
SY-YB,YMB-LG1_1994183	LG1	SIN_1021525	1916742	1920437	IPR008496; Protein of unknown function DUF778
SY-YB,YMB-LG1_1994183	LG1	SIN_1021524	1923581	1924840	IPR009631; Uncharacterised protein family Ycf36
SY-YB,YMB-LG1_1994183	LG1	SIN_1021523	1925973	1933388	IPR000719; Protein kinase, catalytic domain#IPR001245; Serine-threonine/tyrosine-protein kinase#IPR002290; Serine/threonine-protein kinase domain#IPR017441; Protein kinase, ATP binding site#IPR020635; Tyrosine-protein kinase, catalytic domain
SY-YB,YMB-LG1_1994183	LG1	SIN_1021522	1937549	1942624	IPR020580; Glycine cleavage system P-protein, N-terminal
SY-YB,YMB-LG1_1994183	LG1	SIN_1021521	1944339	1944743	NA
SY-YB,YMB-LG1_1994183	LG1	SIN_1021520	1950649	1951563	IPR008480; Protein of unknown function DUF761, plant
SY-YB,YMB-LG1_1994183	LG1	SIN_1021519	1957506	1958836	IPR004864; Late embryogenesis abundant protein, group 2
SY-YB,YMB-LG1_1994183	LG1	SIN_1021518	1960323	1962305	IPR001199; Cytochrome b5#IPR005804; Fatty acid desaturase, type 1
SY-YB,YMB-LG1_1994183	LG1	SIN_1021517	1963891	1965542	IPR001509; NAD-dependent epimerase/dehydratase
SY-YB,YMB-LG1_1994183	LG1	SIN_1021516	1966205	1972995	IPR000642; Peptidase M41#IPR001984; Peptidase S16, Lon protease, C-terminal#IPR003593; ATPase, AAA+ type, core#IPR003959; ATPase, AAA-type, core#IPR003960; ATPase, AAA-type, conserved site
SY-YB,YMB-LG1_1994183	LG1	SIN_1021515	1977358	1980840	IPR000642; Peptidase M41#IPR001984; Peptidase S16, Lon protease, C-terminal#IPR003593; ATPase, AAA+ type, core#IPR003959; ATPase, AAA-type, core#IPR003960; ATPase, AAA-type, conserved site
SY-YB,YMB-LG1_1994183	LG1	SIN_1021514	1985612	1990016	IPR002067; Mitochondrial carrier protein#IPR002113; Adenine nucleotide translocator 1#IPR018108; Mitochondrial substrate/solute carrier
SY-YB,YMB-LG1_1994183	LG1	SIN_1021513	1991016	1991428	IPR002109; Glutaredoxin
SY-YB,YMB-LG1_1994183	LG1	SIN_1021512	1999558	2001510	IPR000232; Heat shock factor (HSF)-type, DNA-binding
SY-YB,YMB-LG1_1994183	LG1	SIN_1021511	2002024	2004664	IPR002067; Mitochondrial carrier protein#IPR018108; Mitochondrial substrate/solute carrier
SY-YB,YMB-LG1_1994183	LG1	SIN_1021510	2008827	2009581	NA
SY-YB,YMB-LG1_1994183	LG1	SIN_1021509	2013169	2015903	IPR005269; Cytokinin riboside 5'-monophosphate phosphoribohydrolase LOG
SY-YB,YMB-LG1_1994183	LG1	SIN_1021508	2019263	2022205	IPR010655; Pre-mRNA cleavage complex II Clp1
SY-YB,YMB-LG1_1994183	LG1	SIN_1021507	2025371	2025739	IPR021899; Protein of unknown function DUF3511
SY-YB,YMB-LG1_1994183	LG1	SIN_1021506	2027607	2029568	IPR000629; RNA helicase, ATP-dependent, DEAD-box, conserved site#IPR001650; Helicase, C-terminal#IPR011545; DNA/RNA helicase, DEAD/DEAH box type, N-terminal#IPR014001; DEAD-like helicase#IPR014014; RNA helicase, DEAD-box type, Q motif
SY-YB,YMB-LG1_1994183	LG1	SIN_1021505	2048993	2050214	NA
SY-YB,YMB-LG1_1994183	LG1	SIN_1021504	2051116	2054506	IPR000719; Protein kinase, catalytic domain#IPR002290; Serine/threonine-protein kinase domain#IPR008271; Serine/threonine-protein kinase, active site#IPR017442; Serine/threonine-protein kinase-like domain#IPR020635; Tyrosine-protein kinase, catalytic domain
SY-YB,YMB-LG1_1994183	LG1	SIN_1021503	2055967	2058350	IPR006912; Putative harbinger transposase-derived nuclease
SY-YB,YMB-LG1_1994183	LG1	SIN_1021502	2063219	2065717	IPR000504; RNA recognition motif domain
SY-YB,YMB-LG1_1994183	LG1	SIN_1021501	2068317	2077651	IPR000719; Protein kinase, catalytic domain#IPR000961; AGC-kinase, C-terminal#IPR002290; Serine/threonine-protein kinase domain#IPR008271; Serine/threonine-protein kinase, active site#IPR017441; Protein kinase, ATP binding site#IPR017442; Serine/threonine-protein kinase-like domain#IPR017892; Protein kinase, C-terminal#IPR020635; Tyrosine-protein kinase, catalytic domain
SY-YB,YMB-LG1_1994183	LG1	SIN_1021500	2079335	2083090	IPR000156; Ran binding protein 1
SY-YB,YMB-LG1_1994183	LG1	SIN_1021499	2089299	2091584	IPR004123; mRNA splicing factor, thioredoxin-like U5 snRNP
SY-CPMM-LG1_2097477	LG1	SIN_1021512	1999558	2001510	IPR000232; Heat shock factor (HSF)-type, DNA-binding
SY-CPMM-LG1_2097477	LG1	SIN_1021511	2002024	2004664	IPR002067; Mitochondrial carrier protein#IPR018108; Mitochondrial substrate/solute carrier
SY-CPMM-LG1_2097477	LG1	SIN_1021510	2008827	2009581	NA
SY-CPMM-LG1_2097477	LG1	SIN_1021509	2013169	2015903	IPR005269; Cytokinin riboside 5'-monophosphate phosphoribohydrolase LOG
SY-CPMM-LG1_2097477	LG1	SIN_1021508	2019263	2022205	IPR010655; Pre-mRNA cleavage complex II Clp1
SY-CPMM-LG1_2097477	LG1	SIN_1021507	2025371	2025739	IPR021899; Protein of unknown function DUF3511
SY-CPMM-LG1_2097477	LG1	SIN_1021506	2027607	2029568	IPR000629; RNA helicase, ATP-dependent, DEAD-box, conserved site#IPR001650; Helicase, C-terminal#IPR011545; DNA/RNA helicase, DEAD/DEAH box type, N-terminal#IPR014001; DEAD-like helicase#IPR014014; RNA helicase, DEAD-box type, Q motif
SY-CPMM-LG1_2097477	LG1	SIN_1021505	2048993	2050214	NA
SY-CPMM-LG1_2097477	LG1	SIN_1021504	2051116	2054506	IPR000719; Protein kinase, catalytic domain#IPR002290; Serine/threonine-protein kinase domain#IPR008271; Serine/threonine-protein kinase, active site#IPR017442; Serine/threonine-protein kinase-like domain#IPR020635; Tyrosine-protein kinase, catalytic domain
SY-CPMM-LG1_2097477	LG1	SIN_1021503	2055967	2058350	IPR006912; Putative harbinger transposase-derived nuclease
SY-CPMM-LG1_2097477	LG1	SIN_1021502	2063219	2065717	IPR000504; RNA recognition motif domain
SY-CPMM-LG1_2097477	LG1	SIN_1021501	2068317	2077651	IPR000719; Protein kinase, catalytic domain#IPR000961; AGC-kinase, C-terminal#IPR002290; Serine/threonine-protein kinase domain#IPR008271; Serine/threonine-protein kinase, active site#IPR017441; Protein kinase, ATP binding site#IPR017442; Serine/threonine-protein kinase-like domain#IPR017892; Protein kinase, C-terminal#IPR020635; Tyrosine-protein kinase, catalytic domain
SY-CPMM-LG1_2097477	LG1	SIN_1021500	2079335	2083090	IPR000156; Ran binding protein 1
SY-CPMM-LG1_2097477	LG1	SIN_1021499	2089299	2091584	IPR004123; mRNA splicing factor, thioredoxin-like U5 snRNP
SY-CPMM-LG1_2097477	LG1	SIN_1021498	2093669	2101405	IPR000222; Protein phosphatase 2C, manganese/magnesium aspartate binding site#IPR001932; Protein phosphatase 2C-like#IPR014045; Protein phosphatase 2C, N-terminal
SY-CPMM-LG1_2097477	LG1	SIN_1021497	2101909	2103142	IPR003657; DNA-binding WRKY
SY-CPMM-LG1_2097477	LG1	SIN_1021496	2107257	2108064	IPR002068; Heat shock protein Hsp20
SY-CPMM-LG1_2097477	LG1	SIN_1021495	2111547	2111798	NA
SY-CPMM-LG1_2097477	LG1	SIN_1021494	2112213	2113277	IPR002067; Mitochondrial carrier protein#IPR018108; Mitochondrial substrate/solute carrier
SY-CPMM-LG1_2097477	LG1	SIN_1021493	2114274	2118431	IPR001289; CCAAT-binding transcription factor, subunit B#IPR018362; CCAAT-binding factor, conserved site
SY-CPMM-LG1_2097477	LG1	SIN_1021492	2120724	2124303	IPR003010; Nitrilase/cyanide hydratase and apolipoprotein N-acyltransferase
SY-CPMM-LG1_2097477	LG1	SIN_1021491	2128912	2130344	NA
SY-CPMM-LG1_2097477	LG1	SIN_1021490	2133928	2137108	IPR006685; Mechanosensitive ion channel MscS
SY-CPMM-LG1_2097477	LG1	SIN_1021489	2138561	2139824	IPR001045; Spermine synthase
SY-CPMM-LG1_2097477	LG1	SIN_1021488	2143714	2146077	NA
SY-CPMM-LG1_2097477	LG1	SIN_1021487	2151532	2152954	NA
SY-CPMM-LG1_2097477	LG1	SIN_1021486	2155482	2158683	IPR006094; FAD linked oxidase, N-terminal#IPR015345; Cytokinin dehydrogenase 1, FAD/cytokinin binding domain#IPR016166; FAD-binding, type 2
SY-CPMM-LG1_2097477	LG1	SIN_1021485	2165121	2167881	NA
SY-CPMM-LG1_2097477	LG1	SIN_1021484	2177923	2186336	IPR001810; F-box domain, cyclin-like#IPR006553; Leucine-rich repeat, cysteine-containing subtype
WH-LLM-LG1_3123317	LG1	SIN_1021431	3031060	3031464	NA
WH-LLM-LG1_3123317	LG1	SIN_1021430	3045563	3045901	NA
WH-LLM-LG1_3123317	LG1	SIN_1021429	3060442	3064548	IPR006694; Fatty acid hydroxylase
WH-LLM-LG1_3123317	LG1	SIN_1021428	3081791	3083541	NA
WH-LLM-LG1_3123317	LG1	SIN_1021427	3107413	3110286	NA
WH-LLM-LG1_3123317	LG1	SIN_1021426	3122592	3124928	NA
WH-LLM-LG1_3123317	LG1	SIN_1021425	3134865	3137158	IPR005828; General substrate transporter#IPR020846; Major facilitator superfamily
WH-LLM-LG1_3123317	LG1	SIN_1021424	3140772	3141371	NA
WH-LLM-LG1_3123317	LG1	SIN_1021423	3141758	3142045	NA
WH-LLM-LG1_3123317	LG1	SIN_1021422	3154170	3158946	NA
WH-LLM-LG1_3123317	LG1	SIN_1021421	3168422	3170013	NA
WH-LLM-LG1_3123317	LG1	SIN_1021420	3172950	3176774	IPR003377; Cornichon#IPR004252; Transposase, Ptta/En/Spm, plant
WH-LLM-LG1_3123317	LG1	SIN_1021419	3187633	3187935	NA
WH-LLM-LG1_3123317	LG1	SIN_1021418	3194883	3195179	NA
WH-LLM-LG1_3123317	LG1	SIN_1021417	3212034	3212473	NA
SY-CPMB-LG1_4174841	LG1	SIN_1026268	4079171	4081195	IPR001128; Cytochrome P450#IPR002401; Cytochrome P450, E-class, group I#IPR017972; Cytochrome P450, conserved site
SY-CPMB-LG1_4174841	LG1	SIN_1026269	4095639	4096121	IPR001128; Cytochrome P450
SY-CPMB-LG1_4174841	LG1	SIN_1026270	4096164	4096331	NA
SY-CPMB-LG1_4174841	LG1	SIN_1026271	4145626	4145868	NA
SY-CPMB-LG1_4174841	LG1	SIN_1026272	4193930	4195910	IPR001128; Cytochrome P450#IPR002401; Cytochrome P450, E-class, group I#IPR017972; Cytochrome P450, conserved site
SY-CPMB-LG1_4174841	LG1	SIN_1026273	4204850	4206888	NA
SY-CPMB-LG1_4174841	LG1	SIN_1026274	4218668	4222611	IPR005123; Oxoglutarate/iron-dependent oxygenase
SY-CPMB-LG1_4174841	LG1	SIN_1026275	4225535	4225762	NA
SY-CPMB-LG1_4174841	LG1	SIN_1026276	4239214	4241304	IPR005123; Oxoglutarate/iron-dependent oxygenase
SY-YB,YMB-LG1_4450107	LG1	SIN_1026279	4354161	4357330	IPR001128; Cytochrome P450#IPR002401; Cytochrome P450, E-class, group I#IPR017972; Cytochrome P450, conserved site
SY-YB,YMB-LG1_4450107	LG1	SIN_1026280	4360956	4361286	NA
SY-YB,YMB-LG1_4450107	LG1	SIN_1026281	4391060	4391614	IPR001128; Cytochrome P450
SY-YB,YMB-LG1_4450107	LG1	SIN_1026282	4399791	4400396	NA
SY-YB,YMB-LG1_4450107	LG1	SIN_1026283	4421662	4422588	NA
SY-YB,YMB-LG1_4450107	LG1	SIN_1026284	4460724	4461361	NA
SY-YB,YMB-LG1_4450107	LG1	SIN_1026285	4473046	4475605	IPR001128; Cytochrome P450#IPR002401; Cytochrome P450, E-class, group I#IPR017972; Cytochrome P450, conserved site
SY-YB,YMB-LG1_4450107	LG1	SIN_1026286	4478264	4478617	NA
SY-YB,YMB-LG1_4450107	LG1	SIN_1026287	4518486	4519298	NA
SY-YB,YMB-LG1_4450107	LG1	SIN_1026288	4549625	4549852	NA
WH-LCNM-LG1_5337184	LG1	SIN_1026315	5264191	5264634	NA
WH-LCNM-LG1_5337184	LG1	SIN_1026316	5269060	5271924	IPR000904; SEC7-like
WH-LCNM-LG1_5337184	LG1	SIN_1026317	5272150	5272524	IPR008630; Galactosyl transferase
WH-LCNM-LG1_5337184	LG1	SIN_1026318	5279559	5281179	IPR007235; Glycosyl transferase, family 28, C-terminal
WH-LCNM-LG1_5337184	LG1	SIN_1026319	5296301	5296582	NA
WH-LCNM-LG1_5337184	LG1	SIN_1026320	5307116	5308632	IPR007064; NMD3
WH-LCNM-LG1_5337184	LG1	SIN_1026321	5337378	5341556	IPR003959; ATPase, AAA-type, core
SY-MCNM-LG1_5349380	LG1	SIN_1026315	5264191	5264634	NA
SY-MCNM-LG1_5349380	LG1	SIN_1026316	5269060	5271924	IPR000904; SEC7-like
SY-MCNM-LG1_5349380	LG1	SIN_1026317	5272150	5272524	IPR008630; Galactosyl transferase
SY-MCNM-LG1_5349380	LG1	SIN_1026318	5279559	5281179	IPR007235; Glycosyl transferase, family 28, C-terminal
SY-MCNM-LG1_5349380	LG1	SIN_1026319	5296301	5296582	NA
SY-MCNM-LG1_5349380	LG1	SIN_1026320	5307116	5308632	IPR007064; NMD3
SY-MCNM-LG1_5349380	LG1	SIN_1026321	5337378	5341556	IPR003959; ATPase, AAA-type, core
SY-MCNM-LG1_5349380	LG1	SIN_1001207	5447344	5448296	NA
SY-MCNM-LG1_5349380	LG1	SIN_1001208	5448727	5449192	NA
SY-TMM,WMM-LG1_6149415	LG1	SIN_1017778	6054227	6058488	IPR001356; Homeobox#IPR005539; ELK#IPR005540; KNOX1#IPR005541; KNOX2
SY-TMM,WMM-LG1_6149415	LG1	SIN_1017779	6059529	6059735	NA
SY-TMM,WMM-LG1_6149415	LG1	SIN_1017780	6075781	6078526	NA
SY-TMM,WMM-LG1_6149415	LG1	SIN_1017781	6117979	6118473	NA
SY-TMM,WMM-LG1_6149415	LG1	SIN_1017782	6130570	6142287	IPR000008; C2 calcium-dependent membrane targeting#IPR001736; Phospholipase D/Transphosphatidylase#IPR018029; C2 membrane targeting protein
SY-TMM,WMM-LG1_6149415	LG1	SIN_1017783	6168815	6171094	IPR005913; dTDP-4-dehydrorhamnose reductase
SY-TMM,WMM-LG1_6149415	LG1	SIN_1017784	6172804	6177962	IPR000590; Hydroxymethylglutaryl-coenzyme A synthase, active site#IPR013528; Hydroxymethylglutaryl-coenzyme A synthase, N-terminal#IPR013746; Hydroxymethylglutaryl-coenzyme A synthase C-terminal
SY-TMM,WMM-LG1_6149415	LG1	SIN_1017785	6181147	6183208	NA
SY-TMM,WMM-LG1_6149415	LG1	SIN_1017786	6199146	6200309	IPR019557; Aminotransferase-like, plant mobile domain
SY-TMM,WMM-LG1_6149415	LG1	SIN_1017787	6214176	6218446	IPR000172; Glucose-methanol-choline oxidoreductase, N-terminal#IPR007867; Glucose-methanol-choline oxidoreductase, C-terminal
SY-TMM,WMM-LG1_6149415	LG1	SIN_1017788	6226542	6233505	IPR004331; SPX, N-terminal#IPR011701; Major facilitator superfamily MFS-1
SY-SWMM-LG1_6847354	LG1	SIN_1017826	6748229	6750579	IPR000988; Ribosomal protein L24e#IPR011017; TRASH#IPR023442; Ribosomal protein L24e, conserved site
SY-SWMM-LG1_6847354	LG1	SIN_1017827	6753624	6754151	NA
SY-SWMM-LG1_6847354	LG1	SIN_1017828	6756792	6758284	IPR000232; Heat shock factor (HSF)-type, DNA-binding
SY-SWMM-LG1_6847354	LG1	SIN_1017829	6772526	6778783	IPR000825; SUF system FeS cluster assembly, SufBD
SY-SWMM-LG1_6847354	LG1	SIN_1017830	6779823	6781955	IPR002625; Smr protein/MutS2 C-terminal#IPR002885; Pentatricopeptide repeat
SY-SWMM-LG1_6847354	LG1	SIN_1017831	6782539	6785224	IPR001509; NAD-dependent epimerase/dehydratase
SY-SWMM-LG1_6847354	LG1	SIN_1017832	6795385	6796372	NA
SY-SWMM-LG1_6847354	LG1	SIN_1017833	6800496	6802939	NA
SY-SWMM-LG1_6847354	LG1	SIN_1017834	6818470	6819432	IPR001938; Thaumatin, pathogenesis-related#IPR017949; Thaumatin, conserved site
SY-SWMM-LG1_6847354	LG1	SIN_1017835	6832039	6832690	NA
SY-SWMM-LG1_6847354	LG1	SIN_1017836	6835326	6839276	NA
SY-SWMM-LG1_6847354	LG1	SIN_1017837	6844550	6844852	NA
SY-SWMM-LG1_6847354	LG1	SIN_1017838	6869600	6870663	IPR001938; Thaumatin, pathogenesis-related#IPR017949; Thaumatin, conserved site
SY-SWMM-LG1_6847354	LG1	SIN_1017839	6873471	6874142	IPR001938; Thaumatin, pathogenesis-related#IPR017949; Thaumatin, conserved site
SY-SWMM-LG1_6847354	LG1	SIN_1017840	6891503	6900857	IPR001739; Methyl-CpG DNA binding
SY-SWMM-LG1_6847354	LG1	SIN_1017841	6905322	6905816	NA
SY-SWMM-LG1_6847354	LG1	SIN_1017842	6910749	6911120	NA
SY-SWMM-LG1_6847354	LG1	SIN_1017843	6914190	6915008	NA
SY-SWMM-LG1_6847354	LG1	SIN_1017844	6934099	6934681	NA
WH-TMB-LG1_7446669	LG1	SIN_1017876	7351674	7352775	NA
WH-TMB-LG1_7446669	LG1	SIN_1017877	7357005	7357277	NA
WH-TMB-LG1_7446669	LG1	SIN_1017878	7364850	7365803	NA
WH-TMB-LG1_7446669	LG1	SIN_1017879	7377842	7380197	IPR000620; Drug/metabolite transporter
WH-TMB-LG1_7446669	LG1	SIN_1017880	7381029	7383066	NA
WH-TMB-LG1_7446669	LG1	SIN_1017881	7396688	7405131	IPR006336; Glutamate--cysteine ligase, GCS2
WH-TMB-LG1_7446669	LG1	SIN_1017882	7407791	7408174	NA
WH-TMB-LG1_7446669	LG1	SIN_1017883	7410181	7412759	NA
WH-TMB-LG1_7446669	LG1	SIN_1017884	7422783	7423928	IPR005834; Haloacid dehalogenase-like hydrolase
WH-TMB-LG1_7446669	LG1	SIN_1017885	7435096	7441260	IPR001025; Bromo adjacent homology (BAH) domain#IPR003618; Transcription elongation factor S-II, central domain#IPR017890; Transcription elongation factor S-IIM
WH-TMB-LG1_7446669	LG1	SIN_1017886	7461074	7464638	IPR021916; Protein of unknown function DUF3527
WH-TMB-LG1_7446669	LG1	SIN_1017887	7466796	7474193	IPR001752; Kinesin, motor domain
WH-TMB-LG1_7446669	LG1	SIN_1017888	7490831	7491567	NA
WH-TMB-LG1_7446669	LG1	SIN_1017889	7504220	7507680	IPR001092; Helix-loop-helix DNA-binding domain
WH-TMB-LG1_7446669	LG1	SIN_1017890	7526424	7529814	IPR022212; Protein of unknown function DUF3741
SY-YP-LG1_8133171	LG1	SIN_1017935	8046518	8054046	NA
SY-YP-LG1_8133171	LG1	SIN_1017936	8055867	8056830	IPR007612; Protein of unknown function DUF567
SY-YP-LG1_8133171	LG1	SIN_1017937	8066894	8067730	IPR004864; Late embryogenesis abundant protein, group 2
SY-YP-LG1_8133171	LG1	SIN_1017938	8072684	8073232	IPR004864; Late embryogenesis abundant protein, group 2
SY-YP-LG1_8133171	LG1	SIN_1017939	8076903	8077451	IPR004864; Late embryogenesis abundant protein, group 2
SY-YP-LG1_8133171	LG1	SIN_1017940	8085157	8085705	IPR004864; Late embryogenesis abundant protein, group 2
SY-YP-LG1_8133171	LG1	SIN_1017941	8087650	8089133	NA
SY-YP-LG1_8133171	LG1	SIN_1017942	8094757	8096410	NA
SY-YP-LG1_8133171	LG1	SIN_1017943	8101293	8103584	IPR003388; Reticulon
SY-YP-LG1_8133171	LG1	SIN_1017944	8104538	8111474	IPR003593; ATPase, AAA+ type, core#IPR003959; ATPase, AAA-type, core#IPR003960; ATPase, AAA-type, conserved site
SY-YP-LG1_8133171	LG1	SIN_1017945	8115234	8119791	IPR003675; Abortive infection protein
SY-YP-LG1_8133171	LG1	SIN_1017946	8129494	8134428	IPR000719; Protein kinase, catalytic domain#IPR002048; Calcium-binding EF-hand#IPR002290; Serine/threonine-protein kinase domain#IPR008271; Serine/threonine-protein kinase, active site#IPR017441; Protein kinase, ATP binding site#IPR017442; Serine/threonine-protein kinase-like domain#IPR018247; EF-Hand 1, calcium-binding site#IPR018248; EF-hand#IPR018249; EF-HAND 2#IPR020635; Tyrosine-protein kina…
SY-YP-LG1_8133171	LG1	SIN_1017947	8138091	8140319	NA
SY-YP-LG1_8133171	LG1	SIN_1017948	8141690	8143592	NA
SY-YP-LG1_8133171	LG1	SIN_1017949	8148382	8148945	IPR004265; Plant disease resistance response protein
SY-YP-LG1_8133171	LG1	SIN_1017950	8161735	8162391	IPR004265; Plant disease resistance response protein
SY-YP-LG1_8133171	LG1	SIN_1017951	8166008	8170695	IPR006153; Cation/H+ exchanger
SY-YP-LG1_8133171	LG1	SIN_1017952	8185247	8188121	IPR005079; Peptidase C45, acyl-coenzyme A:6-aminopenicillanic acid acyl-transferase
SY-YP-LG1_8133171	LG1	SIN_1017953	8201846	8203452	IPR001905; Ammonium transporter#IPR002229; Blood group Rhesus C/E/D polypeptide#IPR018047; Ammonium transporter, conserved site
SY-YB,YMB-LG1_8185969	LG1	SIN_1017941	8087650	8089133	NA
SY-YB,YMB-LG1_8185969	LG1	SIN_1017942	8094757	8096410	NA
SY-YB,YMB-LG1_8185969	LG1	SIN_1017943	8101293	8103584	IPR003388; Reticulon
SY-YB,YMB-LG1_8185969	LG1	SIN_1017944	8104538	8111474	IPR003593; ATPase, AAA+ type, core#IPR003959; ATPase, AAA-type, core#IPR003960; ATPase, AAA-type, conserved site
SY-YB,YMB-LG1_8185969	LG1	SIN_1017945	8115234	8119791	IPR003675; Abortive infection protein
SY-YB,YMB-LG1_8185969	LG1	SIN_1017946	8129494	8134428	IPR000719; Protein kinase, catalytic domain#IPR002048; Calcium-binding EF-hand#IPR002290; Serine/threonine-protein kinase domain#IPR008271; Serine/threonine-protein kinase, active site#IPR017441; Protein kinase, ATP binding site#IPR017442; Serine/threonine-protein kinase-like domain#IPR018247; EF-Hand 1, calcium-binding site#IPR018248; EF-hand#IPR018249; EF-HAND 2#IPR020635; Tyrosine-protein kina…
SY-YB,YMB-LG1_8185969	LG1	SIN_1017947	8138091	8140319	NA
SY-YB,YMB-LG1_8185969	LG1	SIN_1017948	8141690	8143592	NA
SY-YB,YMB-LG1_8185969	LG1	SIN_1017949	8148382	8148945	IPR004265; Plant disease resistance response protein
SY-YB,YMB-LG1_8185969	LG1	SIN_1017950	8161735	8162391	IPR004265; Plant disease resistance response protein
SY-YB,YMB-LG1_8185969	LG1	SIN_1017951	8166008	8170695	IPR006153; Cation/H+ exchanger
SY-YB,YMB-LG1_8185969	LG1	SIN_1017952	8185247	8188121	IPR005079; Peptidase C45, acyl-coenzyme A:6-aminopenicillanic acid acyl-transferase
SY-YB,YMB-LG1_8185969	LG1	SIN_1017953	8201846	8203452	IPR001905; Ammonium transporter#IPR002229; Blood group Rhesus C/E/D polypeptide#IPR018047; Ammonium transporter, conserved site
SY-YB,YMB-LG1_8185969	LG1	SIN_1017954	8231945	8236363	IPR000210; BTB/POZ-like#IPR011705; BTB/Kelch-associated#IPR013069; BTB/POZ
SY-YB,YMB-LG1_8185969	LG1	SIN_1017955	8237943	8240079	IPR006114; 6-phosphogluconate dehydrogenase, C-terminal#IPR006115; 6-phosphogluconate dehydrogenase, NAD-binding
SY-YB,YMB-LG1_8185969	LG1	SIN_1017956	8243109	8247889	IPR002659; Glycosyl transferase, family 31
SY-YB,YMB-LG1_8185969	LG1	SIN_1017957	8250949	8251192	NA
SY-YB,YMB-LG1_8185969	LG1	SIN_1017958	8254871	8257020	IPR000719; Protein kinase, catalytic domain#IPR001245; Serine-threonine/tyrosine-protein kinase#IPR001611; Leucine-rich repeat#IPR002290; Serine/threonine-protein kinase domain#IPR013210; Leucine-rich repeat-containing N-terminal, type 2#IPR017441; Protein kinase, ATP binding site#IPR020635; Tyrosine-protein kinase, catalytic domain
SY-YB,YMB-LG1_8185969	LG1	SIN_1017959	8270005	8271958	IPR001471; Pathogenesis-related transcriptional factor/ERF, DNA-binding
SY-YB,YMB-LG1_8185969	LG1	SIN_1017960	8282811	8283053	NA
SY-YB,YMB-LG1_8185969	LG1	SIN_1017961	8284566	8285261	IPR009424; Arabinogalactan peptide, AGP
SY-CNB-LG1_8544206	LG1	SIN_1013865	8445238	8447120	IPR001932; Protein phosphatase 2C-like#IPR014045; Protein phosphatase 2C, N-terminal
SY-CNB-LG1_8544206	LG1	SIN_1013864	8454682	8462455	IPR000873; AMP-dependent synthetase/ligase#IPR020845; AMP-binding, conserved site
SY-CNB-LG1_8544206	LG1	SIN_1013863	8464430	8469777	IPR001708; Membrane insertion protein, OxaA/YidC
SY-CNB-LG1_8544206	LG1	SIN_1013862	8480934	8483232	NA
SY-CNB-LG1_8544206	LG1	SIN_1013861	8489285	8497596	IPR001564; Nucleoside diphosphate kinase#IPR001849; Pleckstrin homology domain#IPR023005; Nucleoside diphosphate kinase, active site
SY-CNB-LG1_8544206	LG1	SIN_1013860	8500179	8502999	NA
SY-CNB-LG1_8544206	LG1	SIN_1013859	8506119	8510344	IPR001509; NAD-dependent epimerase/dehydratase
SY-CNB-LG1_8544206	LG1	SIN_1013858	8513664	8514938	IPR002921; Lipase, class 3
SY-CNB-LG1_8544206	LG1	SIN_1013857	8515136	8518019	NA
SY-CNB-LG1_8544206	LG1	SIN_1013856	8519386	8522883	IPR001810; F-box domain, cyclin-like
SY-CNB-LG1_8544206	LG1	SIN_1013855	8525175	8536754	IPR001841; Zinc finger, RING-type#IPR001965; Zinc finger, PHD-type#IPR017907; Zinc finger, RING-type, conserved site#IPR019787; Zinc finger, PHD-finger
SY-CNB-LG1_8544206	LG1	SIN_1013854	8538809	8542127	IPR000403; Phosphatidylinositol 3-/4-kinase, catalytic#IPR000626; Ubiquitin#IPR019955; Ubiquitin supergroup
SY-CNB-LG1_8544206	LG1	SIN_1013853	8544778	8545724	IPR004864; Late embryogenesis abundant protein, group 2
SY-CNB-LG1_8544206	LG1	SIN_1013852	8550530	8551568	NA
SY-CNB-LG1_8544206	LG1	SIN_1013851	8553867	8554980	NA
SY-CNB-LG1_8544206	LG1	SIN_1013850	8555923	8556542	NA
SY-CNB-LG1_8544206	LG1	SIN_1013849	8557659	8559499	IPR002109; Glutaredoxin
SY-CNB-LG1_8544206	LG1	SIN_1013848	8571391	8574900	IPR003311; AUX/IAA protein#IPR003340; Transcriptional factor B3#IPR010525; Auxin response factor#IPR011525; Aux/IAA-ARF-dimerisation
SY-CNB-LG1_8544206	LG1	SIN_1013847	8576001	8578444	IPR005062; SAC3/GANP/Nin1/mts3/eIF-3 p25
SY-CNB-LG1_8544206	LG1	SIN_1013846	8579112	8579511	NA
SY-CNB-LG1_8544206	LG1	SIN_1013845	8588355	8590933	IPR001623; Heat shock protein DnaJ, N-terminal#IPR003095; Heat shock protein DnaJ
SY-CNB-LG1_8544206	LG1	SIN_1013844	8603599	8603805	NA
SY-CNB-LG1_8544206	LG1	SIN_1013843	8606156	8611712	IPR000717; Proteasome component (PCI) domain
SY-CNB-LG1_8544206	LG1	SIN_1013842	8612946	8617934	IPR001251; Cellular retinaldehyde-binding/triple function, C-terminal
SY-CNB-LG1_8544206	LG1	SIN_1013841	8620961	8627913	IPR001019; Guanine nucleotide binding protein (G-protein), alpha subunit
SY-CNB-LG1_8544206	LG1	SIN_1013840	8631230	8636964	IPR006204; GHMP kinase#IPR013750; GHMP kinase, C-terminal
SY-MCNB-LG1_8567578	LG1	SIN_1013862	8480934	8483232	NA
SY-MCNB-LG1_8567578	LG1	SIN_1013861	8489285	8497596	IPR001564; Nucleoside diphosphate kinase#IPR001849; Pleckstrin homology domain#IPR023005; Nucleoside diphosphate kinase, active site
SY-MCNB-LG1_8567578	LG1	SIN_1013860	8500179	8502999	NA
SY-MCNB-LG1_8567578	LG1	SIN_1013859	8506119	8510344	IPR001509; NAD-dependent epimerase/dehydratase
SY-MCNB-LG1_8567578	LG1	SIN_1013858	8513664	8514938	IPR002921; Lipase, class 3
SY-MCNB-LG1_8567578	LG1	SIN_1013857	8515136	8518019	NA
SY-MCNB-LG1_8567578	LG1	SIN_1013856	8519386	8522883	IPR001810; F-box domain, cyclin-like
SY-MCNB-LG1_8567578	LG1	SIN_1013855	8525175	8536754	IPR001841; Zinc finger, RING-type#IPR001965; Zinc finger, PHD-type#IPR017907; Zinc finger, RING-type, conserved site#IPR019787; Zinc finger, PHD-finger
SY-MCNB-LG1_8567578	LG1	SIN_1013854	8538809	8542127	IPR000403; Phosphatidylinositol 3-/4-kinase, catalytic#IPR000626; Ubiquitin#IPR019955; Ubiquitin supergroup
SY-MCNB-LG1_8567578	LG1	SIN_1013853	8544778	8545724	IPR004864; Late embryogenesis abundant protein, group 2
SY-MCNB-LG1_8567578	LG1	SIN_1013852	8550530	8551568	NA
SY-MCNB-LG1_8567578	LG1	SIN_1013851	8553867	8554980	NA
SY-MCNB-LG1_8567578	LG1	SIN_1013850	8555923	8556542	NA
SY-MCNB-LG1_8567578	LG1	SIN_1013849	8557659	8559499	IPR002109; Glutaredoxin
SY-MCNB-LG1_8567578	LG1	SIN_1013848	8571391	8574900	IPR003311; AUX/IAA protein#IPR003340; Transcriptional factor B3#IPR010525; Auxin response factor#IPR011525; Aux/IAA-ARF-dimerisation
SY-MCNB-LG1_8567578	LG1	SIN_1013847	8576001	8578444	IPR005062; SAC3/GANP/Nin1/mts3/eIF-3 p25
SY-MCNB-LG1_8567578	LG1	SIN_1013846	8579112	8579511	NA
SY-MCNB-LG1_8567578	LG1	SIN_1013845	8588355	8590933	IPR001623; Heat shock protein DnaJ, N-terminal#IPR003095; Heat shock protein DnaJ
SY-MCNB-LG1_8567578	LG1	SIN_1013844	8603599	8603805	NA
SY-MCNB-LG1_8567578	LG1	SIN_1013843	8606156	8611712	IPR000717; Proteasome component (PCI) domain
SY-MCNB-LG1_8567578	LG1	SIN_1013842	8612946	8617934	IPR001251; Cellular retinaldehyde-binding/triple function, C-terminal
SY-MCNB-LG1_8567578	LG1	SIN_1013841	8620961	8627913	IPR001019; Guanine nucleotide binding protein (G-protein), alpha subunit
SY-MCNB-LG1_8567578	LG1	SIN_1013840	8631230	8636964	IPR006204; GHMP kinase#IPR013750; GHMP kinase, C-terminal
SY-MCNB-LG1_8567578	LG1	SIN_1013839	8643632	8647745	IPR008570; ESCRT-II complex, vps25 subunit
SY-MCNB-LG1_8567578	LG1	SIN_1013838	8649991	8651820	IPR002744; Domain of unknown function DUF59
SY-MCNB-LG1_8567578	LG1	SIN_1013837	8653369	8654263	NA
SY-MCNB-LG1_8567578	LG1	SIN_1013836	8655990	8662840	IPR017923; Transcription factor IIS, N-terminal
SY-LLM-LG1_9597848	LG1	SIN_1013736	9501219	9503321	IPR011016; Zinc finger, RING-CH-type#IPR018957; Zinc finger, C3HC4 RING-type#IPR022143; Protein of unknown function DUF3675
SY-LLM-LG1_9597848	LG1	SIN_1013735	9506154	9506603	NA
SY-LLM-LG1_9597848	LG1	SIN_1013734	9509404	9511618	IPR015257; Maf1 regulator
SY-LLM-LG1_9597848	LG1	SIN_1013733	9517133	9517971	NA
SY-LLM-LG1_9597848	LG1	SIN_1013732	9520894	9521286	NA
SY-LLM-LG1_9597848	LG1	SIN_1013731	9522467	9524662	IPR000719; Protein kinase, catalytic domain#IPR002290; Serine/threonine-protein kinase domain#IPR008271; Serine/threonine-protein kinase, active site#IPR017442; Serine/threonine-protein kinase-like domain#IPR018097; EGF-like calcium-binding, conserved site#IPR020635; Tyrosine-protein kinase, catalytic domain
SY-LLM-LG1_9597848	LG1	SIN_1013730	9527077	9530268	IPR000719; Protein kinase, catalytic domain#IPR001881; EGF-like calcium-binding#IPR002290; Serine/threonine-protein kinase domain#IPR008271; Serine/threonine-protein kinase, active site#IPR013091; EGF calcium-binding#IPR013695; Wall-associated kinase#IPR017442; Serine/threonine-protein kinase-like domain#IPR018097; EGF-like calcium-binding, conserved site#IPR020635; Tyrosine-protein kinase, catal…
SY-LLM-LG1_9597848	LG1	SIN_1013729	9533219	9537230	IPR013026; Tetratricopeptide repeat-containing#IPR019734; Tetratricopeptide repeat
SY-LLM-LG1_9597848	LG1	SIN_1013728	9539058	9540495	NA
SY-LLM-LG1_9597848	LG1	SIN_1013727	9544029	9546276	IPR005299; SAM dependent carboxyl methyltransferase
SY-LLM-LG1_9597848	LG1	SIN_1013726	9550367	9552259	IPR005299; SAM dependent carboxyl methyltransferase
SY-LLM-LG1_9597848	LG1	SIN_1013725	9555148	9556129	NA
SY-LLM-LG1_9597848	LG1	SIN_1013724	9566120	9567968	IPR005299; SAM dependent carboxyl methyltransferase
SY-LLM-LG1_9597848	LG1	SIN_1013723	9571674	9579259	IPR004328; BRO1 domain
SY-LLM-LG1_9597848	LG1	SIN_1013722	9580871	9581917	NA
SY-LLM-LG1_9597848	LG1	SIN_1013721	9583103	9585812	IPR001221; Phenol hydroxylase reductase#IPR001433; Oxidoreductase FAD/NAD(P)-binding#IPR017927; Ferredoxin reductase-type FAD-binding domain
SY-LLM-LG1_9597848	LG1	SIN_1013720	9587213	9590554	IPR000194; ATPase, alpha/beta subunit, nucleotide-binding domain#IPR000793; ATPase, F1/V1/A1 complex, alpha/beta subunit, C-terminal#IPR003593; ATPase, AAA+ type, core#IPR004100; ATPase, F1/V1/A1 complex, alpha/beta subunit, N-terminal#IPR020003; ATPase, alpha/beta subunit, nucleotide-binding domain, active site#IPR020971; ATP synthase, F1 beta subunit
SY-LLM-LG1_9597848	LG1	SIN_1013719	9591509	9594826	IPR002528; Multi antimicrobial extrusion protein
SY-LLM-LG1_9597848	LG1	SIN_1013718	9609028	9612964	IPR004277; Phosphatidyl serine synthase
SY-LLM-LG1_9597848	LG1	SIN_1013717	9620473	9634007	IPR001159; Double-stranded RNA-binding#IPR001650; Helicase, C-terminal#IPR007502; Helicase-associated domain#IPR011545; DNA/RNA helicase, DEAD/DEAH box type, N-terminal#IPR011709; Domain of unknown function DUF1605#IPR014001; DEAD-like helicase
SY-LLM-LG1_9597848	LG1	SIN_1013716	9634998	9638437	IPR000741; Fructose-bisphosphate aldolase, class-I
SY-LLM-LG1_9597848	LG1	SIN_1013715	9642450	9645858	IPR000741; Fructose-bisphosphate aldolase, class-I
SY-LLM-LG1_9597848	LG1	SIN_1013714	9648682	9652916	IPR005123; Oxoglutarate/iron-dependent oxygenase#IPR006620; Prolyl 4-hydroxylase, alpha subunit
SY-LLM-LG1_9597848	LG1	SIN_1013713	9654715	9661849	IPR001650; Helicase, C-terminal#IPR004179; Sec63 domain#IPR011545; DNA/RNA helicase, DEAD/DEAH box type, N-terminal#IPR014001; DEAD-like helicase
SY-LLM-LG1_9597848	LG1	SIN_1013712	9667124	9670649	IPR021151; GINS complex
SY-LLM-LG1_9597848	LG1	SIN_1013711	9681880	9685282	IPR002934; Nucleotidyl transferase domain#IPR007010; Poly(A) polymerase, RNA-binding domain#IPR007012; Poly(A) polymerase, central domain
SY-LLM-LG1_9597848	LG1	SIN_1013710	9695212	9697679	IPR000571; Zinc finger, CCCH-type
SY-YB,YMB-LG1_9906190	LG1	SIN_1013689	9816827	9824996	IPR001841; Zinc finger, RING-type#IPR008913; Zinc finger, CHY-type#IPR012312; Haemerythrin/HHE cation-binding motif#IPR017921; Zinc finger, CTCHY-type
SY-YB,YMB-LG1_9906190	LG1	SIN_1013688	9827133	9831937	IPR001623; Heat shock protein DnaJ, N-terminal#IPR003095; Heat shock protein DnaJ#IPR018253; Heat shock protein DnaJ, conserved site
SY-YB,YMB-LG1_9906190	LG1	SIN_1013687	9846201	9850561	IPR015803; Cysteinyl-tRNA synthetase, class Ia
SY-YB,YMB-LG1_9906190	LG1	SIN_1013686	9853667	9855457	IPR012438; Protein of unknown function DUF1639
SY-YB,YMB-LG1_9906190	LG1	SIN_1013685	9856900	9858548	NA
SY-YB,YMB-LG1_9906190	LG1	SIN_1013684	9859497	9867502	IPR000924; Glutamyl/glutaminyl-tRNA synthetase, class Ic#IPR001412; Aminoacyl-tRNA synthetase, class I, conserved site#IPR007638; Glutaminyl-tRNA synthetase, class Ic, non-specific RNA-binding domain 2#IPR007639; Glutaminyl-tRNA synthetase, class Ic, non-specific RNA-binding domain, N-terminal#IPR020058; Glutamyl/glutaminyl-tRNA synthetase, class Ic, catalytic domain#IPR020059; Glutamyl/glutaminy…
SY-YB,YMB-LG1_9906190	LG1	SIN_1013683	9870452	9872051	IPR001005; SANT domain, DNA binding#IPR014778; Myb, DNA-binding#IPR017930; Transcription regulator HTH, Myb-type, DNA-binding
SY-YB,YMB-LG1_9906190	LG1	SIN_1013682	9883446	9885292	IPR001092; Helix-loop-helix DNA-binding domain
SY-YB,YMB-LG1_9906190	LG1	SIN_1013681	9887952	9890103	IPR013149; Alcohol dehydrogenase, C-terminal
SY-YB,YMB-LG1_9906190	LG1	SIN_1013680	9895084	9896934	IPR006683; Thioesterase superfamily
SY-YB,YMB-LG1_9906190	LG1	SIN_1013679	9908621	9909883	IPR006015; Universal stress protein A#IPR006016; UspA
SY-YB,YMB-LG1_9906190	LG1	SIN_1013678	9911770	9913742	IPR006683; Thioesterase superfamily
SY-YB,YMB-LG1_9906190	LG1	SIN_1013677	9925865	9927538	NA
SY-YB,YMB-LG1_9906190	LG1	SIN_1013676	9934202	9935477	IPR008889; VQ
SY-YB,YMB-LG1_9906190	LG1	SIN_1013675	9942231	9943181	IPR002627; tRNA isopentenyltransferase
SY-YB,YMB-LG1_9906190	LG1	SIN_1013674	9953665	9955254	IPR002885; Pentatricopeptide repeat
SY-YB,YMB-LG1_9906190	LG1	SIN_1013673	9956896	9959070	IPR005061; Domain of unknown function DUF292, eukaryotic
SY-YB,YMB-LG1_9906190	LG1	SIN_1013672	9970271	9972734	IPR007087; Zinc finger, C2H2-type
SY-YB,YMB-LG1_9906190	LG1	SIN_1013671	9978308	9979638	IPR021131; Ribosomal protein L18e/L15
SY-YB,YMB-LG1_9906190	LG1	SIN_1013670	9988928	9989982	NA
SY-YB,YMB-LG1_9906190	LG1	SIN_1013669	9994482	9994835	NA
SY-YB,YMB-LG1_9906190	LG1	SIN_1013668	9998274	9998971	IPR009606; Protein of unknown function DUF1218
SY-YB,YMB-LG1_9906190	LG1	SIN_1013667	10004301	10005343	NA
WH-CN-LG1_10262237	LG1	SIN_1013649	10174970	10175702	IPR006924; Ribosomal protein PSRP-3/Ycf65
WH-CN-LG1_10262237	LG1	SIN_1013648	10177830	10180110	IPR020966; Malate transporter, aliminium toerance
WH-CN-LG1_10262237	LG1	SIN_1013647	10182157	10184256	IPR020966; Malate transporter, aliminium toerance
WH-CN-LG1_10262237	LG1	SIN_1013646	10184860	10192208	IPR000357; HEAT#IPR021133; HEAT, type 2
WH-CN-LG1_10262237	LG1	SIN_1013645	10192421	10193996	IPR002168; Lipase, GDXG, active site#IPR013094; Alpha/beta hydrolase fold-3
WH-CN-LG1_10262237	LG1	SIN_1013644	10197389	10198621	IPR006461; Uncharacterised protein family Cys-rich
WH-CN-LG1_10262237	LG1	SIN_1013643	10199174	10199999	NA
WH-CN-LG1_10262237	LG1	SIN_1013642	10201032	10201547	NA
WH-CN-LG1_10262237	LG1	SIN_1013641	10201938	10205718	IPR004827; Basic-leucine zipper (bZIP) transcription factor#IPR011616; bZIP transcription factor, bZIP-1
WH-CN-LG1_10262237	LG1	SIN_1013640	10209355	10211030	IPR007603; Choline transporter-like
WH-CN-LG1_10262237	LG1	SIN_1013639	10214363	10215832	IPR001461; Peptidase A1#IPR001969; Peptidase aspartic, active site
WH-CN-LG1_10262237	LG1	SIN_1013638	10217510	10227358	IPR021419; Mediator complex subunit Med25, von Willebrand factor type A
WH-CN-LG1_10262237	LG1	SIN_1013637	10236470	10238721	IPR014778; Myb, DNA-binding#IPR017930; Transcription regulator HTH, Myb-type, DNA-binding
WH-CN-LG1_10262237	LG1	SIN_1013636	10249227	10250531	IPR007087; Zinc finger, C2H2-type#IPR015880; Zinc finger, C2H2-like
WH-CN-LG1_10262237	LG1	SIN_1013635	10252975	10254236	IPR009410; Allene oxide cyclase
WH-CN-LG1_10262237	LG1	SIN_1013634	10257054	10258859	IPR001471; Pathogenesis-related transcriptional factor/ERF, DNA-binding#IPR003340; Transcriptional factor B3
WH-CN-LG1_10262237	LG1	SIN_1013633	10270714	10275386	IPR001611; Leucine-rich repeat#IPR013210; Leucine-rich repeat-containing N-terminal, type 2#IPR021720; Malectin
WH-CN-LG1_10262237	LG1	SIN_1013632	10278090	10278368	NA
WH-CN-LG1_10262237	LG1	SIN_1013631	10286473	10287498	IPR002495; Glycosyl transferase, family 8
WH-CN-LG1_10262237	LG1	SIN_1013630	10290749	10294218	IPR000719; Protein kinase, catalytic domain#IPR002290; Serine/threonine-protein kinase domain#IPR008271; Serine/threonine-protein kinase, active site#IPR017441; Protein kinase, ATP binding site#IPR017442; Serine/threonine-protein kinase-like domain
WH-CN-LG1_10262237	LG1	SIN_1013629	10297836	10300577	NA
WH-CN-LG1_10262237	LG1	SIN_1013628	10303738	10306044	IPR003441; No apical meristem (NAM) protein
WH-CN-LG1_10262237	LG1	SIN_1013627	10309116	10313141	IPR001841; Zinc finger, RING-type#IPR019396; Transmembrane Fragile-X-F-associated protein
WH-CN-LG1_10262237	LG1	SIN_1013626	10319383	10321346	IPR001092; Helix-loop-helix DNA-binding domain
WH-CN-LG1_10262237	LG1	SIN_1013625	10341056	10342804	IPR005333; Transcription factor, TCP#IPR017887; Transcription factor TCP subgroup#IPR017888; CYC/TB1, R domain
WH-CN-LG1_10262237	LG1	SIN_1013624	10349485	10350766	IPR007590; CWC16 protein
WH-CN-LG1_10262237	LG1	SIN_1013623	10355494	10356244	NA
SY-CPMM-LG1_10369034	LG1	SIN_1013633	10270714	10275386	IPR001611; Leucine-rich repeat#IPR013210; Leucine-rich repeat-containing N-terminal, type 2#IPR021720; Malectin
SY-CPMM-LG1_10369034	LG1	SIN_1013632	10278090	10278368	NA
SY-CPMM-LG1_10369034	LG1	SIN_1013631	10286473	10287498	IPR002495; Glycosyl transferase, family 8
SY-CPMM-LG1_10369034	LG1	SIN_1013630	10290749	10294218	IPR000719; Protein kinase, catalytic domain#IPR002290; Serine/threonine-protein kinase domain#IPR008271; Serine/threonine-protein kinase, active site#IPR017441; Protein kinase, ATP binding site#IPR017442; Serine/threonine-protein kinase-like domain
SY-CPMM-LG1_10369034	LG1	SIN_1013629	10297836	10300577	NA
SY-CPMM-LG1_10369034	LG1	SIN_1013628	10303738	10306044	IPR003441; No apical meristem (NAM) protein
SY-CPMM-LG1_10369034	LG1	SIN_1013627	10309116	10313141	IPR001841; Zinc finger, RING-type#IPR019396; Transmembrane Fragile-X-F-associated protein
SY-CPMM-LG1_10369034	LG1	SIN_1013626	10319383	10321346	IPR001092; Helix-loop-helix DNA-binding domain
SY-CPMM-LG1_10369034	LG1	SIN_1013625	10341056	10342804	IPR005333; Transcription factor, TCP#IPR017887; Transcription factor TCP subgroup#IPR017888; CYC/TB1, R domain
SY-CPMM-LG1_10369034	LG1	SIN_1013624	10349485	10350766	IPR007590; CWC16 protein
SY-CPMM-LG1_10369034	LG1	SIN_1013623	10355494	10356244	NA
SY-CPMM-LG1_10369034	LG1	SIN_1013622	10362070	10366243	NA
SY-CPMM-LG1_10369034	LG1	SIN_1013621	10367492	10369715	IPR004877; Cytochrome b561, eukaryote#IPR006593; Cytochrome b561/ferric reductase transmembrane
SY-CPMM-LG1_10369034	LG1	SIN_1013620	10370438	10372635	IPR003819; Taurine catabolism dioxygenase TauD/TfdA
SY-CPMM-LG1_10369034	LG1	SIN_1013619	10373477	10378477	IPR019050; DFDF motif#IPR019053; FFD/TFG box motif
SY-CPMM-LG1_10369034	LG1	SIN_1013618	10381704	10390625	NA
SY-CPMM-LG1_10369034	LG1	SIN_1013617	10392099	10395324	IPR001611; Leucine-rich repeat#IPR003591; Leucine-rich repeat, typical subtype
SY-CPMM-LG1_10369034	LG1	SIN_1013616	10399176	10399400	NA
SY-CPMM-LG1_10369034	LG1	SIN_1013615	10404656	10405327	IPR006460; Protein of unknown function DUF617, plant
SY-CPMM-LG1_10369034	LG1	SIN_1013614	10409301	10411149	IPR006460; Protein of unknown function DUF617, plant
SY-CPMM-LG1_10369034	LG1	SIN_1013613	10415399	10415968	IPR004265; Plant disease resistance response protein
SY-CPMM-LG1_10369034	LG1	SIN_1013612	10420619	10421478	IPR000086; NUDIX hydrolase domain#IPR020084; NUDIX hydrolase, conserved site#IPR020476; NUDIX hydrolase
SY-CPMM-LG1_10369034	LG1	SIN_1013611	10442174	10446030	IPR003439; ABC transporter-like#IPR003593; ATPase, AAA+ type, core#IPR013525; ABC-2 type transporter#IPR017871; ABC transporter, conserved site
SY-CPMM-LG1_10369034	LG1	SIN_1013610	10446367	10452649	IPR001757; ATPase, P-type, K/Mg/Cd/Cu/Zn/Na/Ca/Na/H-transporter#IPR005834; Haloacid dehalogenase-like hydrolase#IPR008250; ATPase, P-type, ATPase-associated domain#IPR018303; ATPase, P-type phosphorylation site
SY-SNMB,SWMB-LG1_11118941	LG1	SIN_1009446	11033743	11038592	IPR002110; Ankyrin repeat#IPR020683; Ankyrin repeat-containing domain
SY-SNMB,SWMB-LG1_11118941	LG1	SIN_1009447	11042292	11045598	IPR000504; RNA recognition motif domain
SY-SNMB,SWMB-LG1_11118941	LG1	SIN_1009448	11049084	11067870	IPR000237; GRIP
SY-SNMB,SWMB-LG1_11118941	LG1	SIN_1009449	11069823	11072077	IPR000192; Aminotransferase, class V/Cysteine desulfurase#IPR020578; Aminotransferase class-V pyridoxal-phosphate binding site
SY-SNMB,SWMB-LG1_11118941	LG1	SIN_1009450	11074611	11082834	IPR002646; Poly A polymerase, head domain
SY-SNMB,SWMB-LG1_11118941	LG1	SIN_1009451	11084713	11090518	IPR000449; Ubiquitin-associated/translation elongation factor EF1B, N-terminal#IPR000626; Ubiquitin#IPR006636; Heat shock chaperonin-binding#IPR015940; Ubiquitin-associated/translation elongation factor EF1B, N-terminal, eukaryote#IPR019955; Ubiquitin supergroup#IPR019956; Ubiquitin subgroup
SY-SNMB,SWMB-LG1_11118941	LG1	SIN_1009452	11093002	11093357	NA
SY-SNMB,SWMB-LG1_11118941	LG1	SIN_1009453	11095670	11095885	NA
SY-SNMB,SWMB-LG1_11118941	LG1	SIN_1009454	11096312	11111491	IPR002013; Synaptojanin, N-terminal
SY-SNMB,SWMB-LG1_11118941	LG1	SIN_1009455	11114803	11117322	IPR001441; Di-trans-poly-cis-decaprenylcistransferase-like#IPR018520; Di-trans-poly-cis-decaprenylcistransferase-like, conserved site
SY-SNMB,SWMB-LG1_11118941	LG1	SIN_1009456	11139387	11143277	IPR000719; Protein kinase, catalytic domain#IPR002290; Serine/threonine-protein kinase domain#IPR013210; Leucine-rich repeat-containing N-terminal, type 2#IPR017442; Serine/threonine-protein kinase-like domain#IPR020635; Tyrosine-protein kinase, catalytic domain
SY-SNMB,SWMB-LG1_11118941	LG1	SIN_1009457	11144466	11149501	IPR003593; ATPase, AAA+ type, core#IPR003959; ATPase, AAA-type, core#IPR003960; ATPase, AAA-type, conserved site
SY-SNMB,SWMB-LG1_11118941	LG1	SIN_1009458	11150859	11153018	IPR019378; GDP-fucose protein O-fucosyltransferase
SY-SNMB,SWMB-LG1_11118941	LG1	SIN_1009459	11153931	11157889	NA
SY-SNMB,SWMB-LG1_11118941	LG1	SIN_1009460	11161783	11162676	IPR001841; Zinc finger, RING-type#IPR018957; Zinc finger, C3HC4 RING-type
SY-SNMB,SWMB-LG1_11118941	LG1	SIN_1009461	11163646	11168606	IPR000608; Ubiquitin-conjugating enzyme, E2
SY-SNMB,SWMB-LG1_11118941	LG1	SIN_1009462	11171523	11174067	IPR012942; Sensitivity To Red Light Reduced-like, SRR1
SY-SNMB,SWMB-LG1_11118941	LG1	SIN_1009463	11177515	11177834	NA
SY-SNMB,SWMB-LG1_11118941	LG1	SIN_1009464	11182314	11182610	NA
SY-SNMB,SWMB-LG1_11118941	LG1	SIN_1009465	11188562	11192047	IPR000070; Pectinesterase, catalytic#IPR006501; Pectinesterase inhibitor#IPR018040; Pectinesterase, active site
SY-SNMB,SWMB-LG1_11118941	LG1	SIN_1009466	11193314	11198629	IPR001176; 1-aminocyclopropane-1-carboxylate synthase#IPR004839; Aminotransferase, class I/classII
SY-SNMB,SWMB-LG1_11118941	LG1	SIN_1009467	11199080	11213450	IPR000306; Zinc finger, FYVE-type#IPR000426; Proteasome, alpha-subunit, conserved site#IPR001353; Proteasome, subunit alpha/beta#IPR002423; Chaperonin Cpn60/TCP-1#IPR002498; Phosphatidylinositol-4-phosphate 5-kinase, core#IPR016034; Phosphatidylinositol-4-phosphate 5-kinase, core, subgroup#IPR017455; Zinc finger, FYVE-related#IPR023332; Proteasome A-type subunit
SY-SNMB,SWMB-LG1_11118941	LG1	SIN_1009468	11216585	11218220	IPR007612; Protein of unknown function DUF567
SY-MCNM-LG1_11139670	LG1	SIN_1009447	11042292	11045598	IPR000504; RNA recognition motif domain
SY-MCNM-LG1_11139670	LG1	SIN_1009448	11049084	11067870	IPR000237; GRIP
SY-MCNM-LG1_11139670	LG1	SIN_1009449	11069823	11072077	IPR000192; Aminotransferase, class V/Cysteine desulfurase#IPR020578; Aminotransferase class-V pyridoxal-phosphate binding site
SY-MCNM-LG1_11139670	LG1	SIN_1009450	11074611	11082834	IPR002646; Poly A polymerase, head domain
SY-MCNM-LG1_11139670	LG1	SIN_1009451	11084713	11090518	IPR000449; Ubiquitin-associated/translation elongation factor EF1B, N-terminal#IPR000626; Ubiquitin#IPR006636; Heat shock chaperonin-binding#IPR015940; Ubiquitin-associated/translation elongation factor EF1B, N-terminal, eukaryote#IPR019955; Ubiquitin supergroup#IPR019956; Ubiquitin subgroup
SY-MCNM-LG1_11139670	LG1	SIN_1009452	11093002	11093357	NA
SY-MCNM-LG1_11139670	LG1	SIN_1009453	11095670	11095885	NA
SY-MCNM-LG1_11139670	LG1	SIN_1009454	11096312	11111491	IPR002013; Synaptojanin, N-terminal
SY-MCNM-LG1_11139670	LG1	SIN_1009455	11114803	11117322	IPR001441; Di-trans-poly-cis-decaprenylcistransferase-like#IPR018520; Di-trans-poly-cis-decaprenylcistransferase-like, conserved site
SY-MCNM-LG1_11139670	LG1	SIN_1009456	11139387	11143277	IPR000719; Protein kinase, catalytic domain#IPR002290; Serine/threonine-protein kinase domain#IPR013210; Leucine-rich repeat-containing N-terminal, type 2#IPR017442; Serine/threonine-protein kinase-like domain#IPR020635; Tyrosine-protein kinase, catalytic domain
SY-MCNM-LG1_11139670	LG1	SIN_1009457	11144466	11149501	IPR003593; ATPase, AAA+ type, core#IPR003959; ATPase, AAA-type, core#IPR003960; ATPase, AAA-type, conserved site
SY-MCNM-LG1_11139670	LG1	SIN_1009458	11150859	11153018	IPR019378; GDP-fucose protein O-fucosyltransferase
SY-MCNM-LG1_11139670	LG1	SIN_1009459	11153931	11157889	NA
SY-MCNM-LG1_11139670	LG1	SIN_1009460	11161783	11162676	IPR001841; Zinc finger, RING-type#IPR018957; Zinc finger, C3HC4 RING-type
SY-MCNM-LG1_11139670	LG1	SIN_1009461	11163646	11168606	IPR000608; Ubiquitin-conjugating enzyme, E2
SY-MCNM-LG1_11139670	LG1	SIN_1009462	11171523	11174067	IPR012942; Sensitivity To Red Light Reduced-like, SRR1
SY-MCNM-LG1_11139670	LG1	SIN_1009463	11177515	11177834	NA
SY-MCNM-LG1_11139670	LG1	SIN_1009464	11182314	11182610	NA
SY-MCNM-LG1_11139670	LG1	SIN_1009465	11188562	11192047	IPR000070; Pectinesterase, catalytic#IPR006501; Pectinesterase inhibitor#IPR018040; Pectinesterase, active site
SY-MCNM-LG1_11139670	LG1	SIN_1009466	11193314	11198629	IPR001176; 1-aminocyclopropane-1-carboxylate synthase#IPR004839; Aminotransferase, class I/classII
SY-MCNM-LG1_11139670	LG1	SIN_1009467	11199080	11213450	IPR000306; Zinc finger, FYVE-type#IPR000426; Proteasome, alpha-subunit, conserved site#IPR001353; Proteasome, subunit alpha/beta#IPR002423; Chaperonin Cpn60/TCP-1#IPR002498; Phosphatidylinositol-4-phosphate 5-kinase, core#IPR016034; Phosphatidylinositol-4-phosphate 5-kinase, core, subgroup#IPR017455; Zinc finger, FYVE-related#IPR023332; Proteasome A-type subunit
SY-MCNM-LG1_11139670	LG1	SIN_1009468	11216585	11218220	IPR007612; Protein of unknown function DUF567
SY-MCNM-LG1_11139670	LG1	SIN_1009469	11219175	11221491	IPR000649; Initiation factor 2B-related
SY-MCNM-LG1_11139670	LG1	SIN_1009470	11223628	11224933	IPR007650; Protein of unknown function DUF581
SY-MCNM-LG1_11139670	LG1	SIN_1009471	11231022	11234361	IPR001471; Pathogenesis-related transcriptional factor/ERF, DNA-binding
SY-LLM-LG1_13591793	LG1	SIN_1010887	13502106	13502615	IPR003676; Auxin responsive SAUR protein
SY-LLM-LG1_13591793	LG1	SIN_1010888	13505938	13507557	IPR003480; Transferase
SY-LLM-LG1_13591793	LG1	SIN_1010889	13510769	13512589	IPR005123; Oxoglutarate/iron-dependent oxygenase
SY-LLM-LG1_13591793	LG1	SIN_1010890	13514927	13522008	IPR014876; DEK, C-terminal
SY-LLM-LG1_13591793	LG1	SIN_1010891	13523695	13531012	NA
SY-LLM-LG1_13591793	LG1	SIN_1010892	13545779	13548620	IPR006121; Heavy metal transport/detoxification protein
SY-LLM-LG1_13591793	LG1	SIN_1010893	13569152	13572877	IPR002487; Transcription factor, K-box
SY-LLM-LG1_13591793	LG1	SIN_1010894	13576456	13582691	IPR000270; Phox/Bem1p#IPR000644; Cystathionine beta-synthase, core
SY-LLM-LG1_13591793	LG1	SIN_1010895	13585240	13588186	IPR007312; Phosphoesterase
SY-LLM-LG1_13591793	LG1	SIN_1010896	13592695	13594694	IPR001901; Protein translocase complex, SecE/Sec61-gamma subunit
SY-LLM-LG1_13591793	LG1	SIN_1010897	13596496	13596945	IPR007493; Protein of unknown function DUF538
SY-LLM-LG1_13591793	LG1	SIN_1010898	13597927	13600133	IPR001326; Translation elongation factor EF1B, beta/delta chains, conserved site#IPR014038; Translation elongation factor EF1B, beta/delta subunit, guanine nucleotide exchange
SY-LLM-LG1_13591793	LG1	SIN_1010899	13601927	13603792	IPR001326; Translation elongation factor EF1B, beta/delta chains, conserved site#IPR014038; Translation elongation factor EF1B, beta/delta subunit, guanine nucleotide exchange
SY-LLM-LG1_13591793	LG1	SIN_1010900	13604985	13609442	IPR003746; Protein of unknown function DUF167
SY-LLM-LG1_13591793	LG1	SIN_1010901	13611166	13614624	IPR003121; SWIB/MDM2 domain#IPR019835; SWIB domain
SY-LLM-LG1_13591793	LG1	SIN_1010902	13615736	13617320	IPR001128; Cytochrome P450#IPR002403; Cytochrome P450, E-class, group IV
SY-LLM-LG1_13591793	LG1	SIN_1010903	13625385	13626320	IPR019557; Aminotransferase-like, plant mobile domain
SY-LLM-LG1_13591793	LG1	SIN_1010904	13626823	13630281	IPR001128; Cytochrome P450#IPR002401; Cytochrome P450, E-class, group I
SY-LLM-LG1_13591793	LG1	SIN_1010905	13635822	13640378	IPR000644; Cystathionine beta-synthase, core
SY-LLM-LG1_13591793	LG1	SIN_1010906	13641006	13644411	IPR002885; Pentatricopeptide repeat
SY-LLM-LG1_13591793	LG1	SIN_1010907	13654011	13654929	NA
SY-LLM-LG1_13591793	LG1	SIN_1010908	13659776	13669947	IPR009316; COG complex component, COG2
SY-LLM-LG1_13591793	LG1	SIN_1010909	13672258	13676394	IPR002687; Pre-mRNA processing ribonucleoprotein, snoRNA-binding domain#IPR012974; NOP5, N-terminal#IPR012976; NOSIC
SY-LLM-LG1_13591793	LG1	SIN_1010910	13679186	13682556	IPR000850; Adenylate kinase#IPR007862; Adenylate kinase, active site lid domain
SY-LLM-LG1_13591793	LG1	SIN_1010911	13685398	13690679	IPR001948; Peptidase M18
NN-SNMM-LG1_14807715	LG1	SIN_1003250	14709723	14718460	IPR007145; Microtubule-associated protein, MAP65/ASE1-type
NN-SNMM-LG1_14807715	LG1	SIN_1003251	14719729	14720860	NA
NN-SNMM-LG1_14807715	LG1	SIN_1003252	14725126	14725364	IPR003958; Transcription factor CBF/NF-Y/archaeal histone
NN-SNMM-LG1_14807715	LG1	SIN_1003253	14727418	14728350	IPR007087; Zinc finger, C2H2-type
NN-SNMM-LG1_14807715	LG1	SIN_1003254	14730856	14734765	NA
NN-SNMM-LG1_14807715	LG1	SIN_1003255	14735894	14742204	IPR001005; SANT domain, DNA binding#IPR014778; Myb, DNA-binding#IPR017930; Transcription regulator HTH, Myb-type, DNA-binding
NN-SNMM-LG1_14807715	LG1	SIN_1003256	14743291	14762381	IPR001494; Importin-beta, N-terminal
NN-SNMM-LG1_14807715	LG1	SIN_1003257	14777364	14777531	NA
NN-SNMM-LG1_14807715	LG1	SIN_1003258	14788502	14793649	IPR012919; Sad1/UNC-like, C-terminal
NN-SNMM-LG1_14807715	LG1	SIN_1003259	14795136	14795905	IPR003441; No apical meristem (NAM) protein
NN-SNMM-LG1_14807715	LG1	SIN_1003260	14798097	14800453	IPR000070; Pectinesterase, catalytic#IPR006501; Pectinesterase inhibitor#IPR018040; Pectinesterase, active site
NN-SNMM-LG1_14807715	LG1	SIN_1003261	14805263	14806018	NA
NN-SNMM-LG1_14807715	LG1	SIN_1003262	14807167	14807531	NA
NN-SNMM-LG1_14807715	LG1	SIN_1008286	14831381	14832244	IPR002100; Transcription factor, MADS-box
NN-SNMM-LG1_14807715	LG1	SIN_1008285	14836322	14837564	IPR005175; Domain of unknown function DUF296
NN-SNMM-LG1_14807715	LG1	SIN_1008284	14849206	14850075	IPR003890; MIF4G-like, type 3
NN-SNMM-LG1_14807715	LG1	SIN_1008283	14852403	14866346	NA
NN-SNMM-LG1_14807715	LG1	SIN_1008282	14869090	14871240	IPR001841; Zinc finger, RING-type#IPR018957; Zinc finger, C3HC4 RING-type
NN-SNMM-LG1_14807715	LG1	SIN_1008281	14873072	14877090	IPR007312; Phosphoesterase
NN-SNMM-LG1_14807715	LG1	SIN_1008280	14878784	14882208	IPR007312; Phosphoesterase
NN-SNMM-LG1_14807715	LG1	SIN_1008279	14890304	14893226	IPR000757; Glycoside hydrolase, family 16#IPR010713; Xyloglucan endo-transglycosylase, C-terminal
NN-SNMM-LG1_14807715	LG1	SIN_1008278	14894580	14894917	NA
NN-SNMM-LG1_14807715	LG1	SIN_1008277	14897411	14900808	IPR019483; DNA polymerase III, clamp-loader complex, subunit E, C-terminal
NN-SNMM-LG1_14807715	LG1	SIN_1008276	14905247	14906722	IPR004249; NPH3
SY-YLB-LG1_14817460	LG1	SIN_1003251	14719729	14720860	NA
SY-YLB-LG1_14817460	LG1	SIN_1003252	14725126	14725364	IPR003958; Transcription factor CBF/NF-Y/archaeal histone
SY-YLB-LG1_14817460	LG1	SIN_1003253	14727418	14728350	IPR007087; Zinc finger, C2H2-type
SY-YLB-LG1_14817460	LG1	SIN_1003254	14730856	14734765	NA
SY-YLB-LG1_14817460	LG1	SIN_1003255	14735894	14742204	IPR001005; SANT domain, DNA binding#IPR014778; Myb, DNA-binding#IPR017930; Transcription regulator HTH, Myb-type, DNA-binding
SY-YLB-LG1_14817460	LG1	SIN_1003256	14743291	14762381	IPR001494; Importin-beta, N-terminal
SY-YLB-LG1_14817460	LG1	SIN_1003257	14777364	14777531	NA
SY-YLB-LG1_14817460	LG1	SIN_1003258	14788502	14793649	IPR012919; Sad1/UNC-like, C-terminal
SY-YLB-LG1_14817460	LG1	SIN_1003259	14795136	14795905	IPR003441; No apical meristem (NAM) protein
SY-YLB-LG1_14817460	LG1	SIN_1003260	14798097	14800453	IPR000070; Pectinesterase, catalytic#IPR006501; Pectinesterase inhibitor#IPR018040; Pectinesterase, active site
SY-YLB-LG1_14817460	LG1	SIN_1003261	14805263	14806018	NA
SY-YLB-LG1_14817460	LG1	SIN_1003262	14807167	14807531	NA
SY-YLB-LG1_14817460	LG1	SIN_1008286	14831381	14832244	IPR002100; Transcription factor, MADS-box
SY-YLB-LG1_14817460	LG1	SIN_1008285	14836322	14837564	IPR005175; Domain of unknown function DUF296
SY-YLB-LG1_14817460	LG1	SIN_1008284	14849206	14850075	IPR003890; MIF4G-like, type 3
SY-YLB-LG1_14817460	LG1	SIN_1008283	14852403	14866346	NA
SY-YLB-LG1_14817460	LG1	SIN_1008282	14869090	14871240	IPR001841; Zinc finger, RING-type#IPR018957; Zinc finger, C3HC4 RING-type
SY-YLB-LG1_14817460	LG1	SIN_1008281	14873072	14877090	IPR007312; Phosphoesterase
SY-YLB-LG1_14817460	LG1	SIN_1008280	14878784	14882208	IPR007312; Phosphoesterase
SY-YLB-LG1_14817460	LG1	SIN_1008279	14890304	14893226	IPR000757; Glycoside hydrolase, family 16#IPR010713; Xyloglucan endo-transglycosylase, C-terminal
SY-YLB-LG1_14817460	LG1	SIN_1008278	14894580	14894917	NA
SY-YLB-LG1_14817460	LG1	SIN_1008277	14897411	14900808	IPR019483; DNA polymerase III, clamp-loader complex, subunit E, C-terminal
SY-YLB-LG1_14817460	LG1	SIN_1008276	14905247	14906722	IPR004249; NPH3
SY-YLB-LG1_14817460	LG1	SIN_1008275	14909784	14911099	IPR002048; Calcium-binding EF-hand#IPR018249; EF-HAND 2
SY-YB,YMB-LG1_17291730	LG1	SIN_1013984	17195209	17197608	IPR001128; Cytochrome P450#IPR002401; Cytochrome P450, E-class, group I
SY-YB,YMB-LG1_17291730	LG1	SIN_1013985	17198426	17224299	IPR000409; BEACH domain#IPR001680; WD40 repeat#IPR017986; WD40-repeat-containing domain#IPR019781; WD40 repeat, subgroup#IPR019782; WD40 repeat 2
SY-YB,YMB-LG1_17291730	LG1	SIN_1013986	17229248	17231387	IPR001128; Cytochrome P450#IPR002401; Cytochrome P450, E-class, group I#IPR017972; Cytochrome P450, conserved site
SY-YB,YMB-LG1_17291730	LG1	SIN_1013987	17234064	17235826	IPR001128; Cytochrome P450#IPR002401; Cytochrome P450, E-class, group I#IPR017972; Cytochrome P450, conserved site
SY-YB,YMB-LG1_17291730	LG1	SIN_1013988	17239145	17241049	IPR001128; Cytochrome P450#IPR002401; Cytochrome P450, E-class, group I#IPR017972; Cytochrome P450, conserved site
SY-YB,YMB-LG1_17291730	LG1	SIN_1013989	17243276	17246349	IPR001128; Cytochrome P450#IPR002401; Cytochrome P450, E-class, group I#IPR017972; Cytochrome P450, conserved site
SY-YB,YMB-LG1_17291730	LG1	SIN_1013990	17253378	17261736	IPR000008; C2 calcium-dependent membrane targeting#IPR018029; C2 membrane targeting protein#IPR020477; C2 region
SY-YB,YMB-LG1_17291730	LG1	SIN_1013991	17265590	17267581	IPR000719; Protein kinase, catalytic domain#IPR002290; Serine/threonine-protein kinase domain#IPR008271; Serine/threonine-protein kinase, active site#IPR017441; Protein kinase, ATP binding site#IPR017442; Serine/threonine-protein kinase-like domain#IPR020635; Tyrosine-protein kinase, catalytic domain
SY-YB,YMB-LG1_17291730	LG1	SIN_1013992	17269338	17270363	IPR002168; Lipase, GDXG, active site#IPR013094; Alpha/beta hydrolase fold-3
SY-YB,YMB-LG1_17291730	LG1	SIN_1013993	17272239	17273454	IPR000626; Ubiquitin#IPR019954; Ubiquitin conserved site#IPR019955; Ubiquitin supergroup
SY-YB,YMB-LG1_17291730	LG1	SIN_1013994	17276886	17277965	IPR013094; Alpha/beta hydrolase fold-3
SY-YB,YMB-LG1_17291730	LG1	SIN_1013995	17282103	17283282	IPR013094; Alpha/beta hydrolase fold-3
SY-YB,YMB-LG1_17291730	LG1	SIN_1013996	17284099	17289030	IPR002058; PAP/25A-associated
SY-YB,YMB-LG1_17291730	LG1	SIN_1013997	17290314	17297245	IPR002100; Transcription factor, MADS-box#IPR002487; Transcription factor, K-box
SY-YB,YMB-LG1_17291730	LG1	SIN_1013998	17307468	17311760	IPR002123; Phospholipid/glycerol acyltransferase
SY-YB,YMB-LG1_17291730	LG1	SIN_1013999	17313280	17316554	IPR001890; RNA-binding, CRM domain
SY-YB,YMB-LG1_17291730	LG1	SIN_1014000	17317674	17320082	IPR000209; Peptidase S8/S53, subtilisin/kexin/sedolisin#IPR003137; Protease-associated domain, PA#IPR010259; Proteinase inhibitor I9, subtilisin propeptide#IPR022398; Peptidase S8/S53, subtilisin, active site
SY-YB,YMB-LG1_17291730	LG1	SIN_1014001	17321383	17328747	IPR000008; C2 calcium-dependent membrane targeting#IPR001736; Phospholipase D/Transphosphatidylase#IPR018029; C2 membrane targeting protein
SY-YB,YMB-LG1_17291730	LG1	SIN_1014002	17330550	17332470	IPR005333; Transcription factor, TCP#IPR017887; Transcription factor TCP subgroup
SY-YB,YMB-LG1_17291730	LG1	SIN_1014003	17334727	17343280	IPR013919; Peroxisome membrane protein, Pex16
SY-YB,YMB-LG1_17291730	LG1	SIN_1014004	17345031	17350072	IPR004331; SPX, N-terminal#IPR011701; Major facilitator superfamily MFS-1
SY-YB,YMB-LG1_17291730	LG1	SIN_1014005	17353949	17358862	IPR000571; Zinc finger, CCCH-type#IPR001680; WD40 repeat#IPR017986; WD40-repeat-containing domain#IPR019775; WD40 repeat, conserved site#IPR019781; WD40 repeat, subgroup#IPR019782; WD40 repeat 2#IPR020472; G-protein beta WD-40 repeat
SY-YB,YMB-LG1_17291730	LG1	SIN_1014006	17359558	17365565	NA
SY-YB,YMB-LG1_17291730	LG1	SIN_1014007	17366193	17367869	IPR000719; Protein kinase, catalytic domain#IPR002290; Serine/threonine-protein kinase domain#IPR017442; Serine/threonine-protein kinase-like domain#IPR020635; Tyrosine-protein kinase, catalytic domain
SY-YB,YMB-LG1_17291730	LG1	SIN_1014008	17369668	17371116	IPR000719; Protein kinase, catalytic domain#IPR002290; Serine/threonine-protein kinase domain#IPR017442; Serine/threonine-protein kinase-like domain#IPR020635; Tyrosine-protein kinase, catalytic domain
SY-YB,YMB-LG1_17291730	LG1	SIN_1014009	17371595	17372572	IPR000719; Protein kinase, catalytic domain#IPR002290; Serine/threonine-protein kinase domain#IPR017442; Serine/threonine-protein kinase-like domain#IPR020635; Tyrosine-protein kinase, catalytic domain
SY-YB,YMB-LG1_17291730	LG1	SIN_1014010	17373479	17375318	IPR008217; Domain of unknown function DUF125, transmembrane
SY-YB,YMB-LG1_17291730	LG1	SIN_1014011	17375854	17378634	IPR013657; UAA transporter
SY-YB,YMB-LG1_17291730	LG1	SIN_1014012	17380799	17383061	NA
SY-YB,YMB-LG1_17291730	LG1	SIN_1014013	17385914	17387652	IPR006084; DNA repair protein (XPGC)/yeast Rad#IPR006085; XPG N-terminal#IPR006086; XPG/RAD2 endonuclease
SY-CPMM-LG1_17346019	LG1	SIN_1013990	17253378	17261736	IPR000008; C2 calcium-dependent membrane targeting#IPR018029; C2 membrane targeting protein#IPR020477; C2 region
SY-CPMM-LG1_17346019	LG1	SIN_1013991	17265590	17267581	IPR000719; Protein kinase, catalytic domain#IPR002290; Serine/threonine-protein kinase domain#IPR008271; Serine/threonine-protein kinase, active site#IPR017441; Protein kinase, ATP binding site#IPR017442; Serine/threonine-protein kinase-like domain#IPR020635; Tyrosine-protein kinase, catalytic domain
SY-CPMM-LG1_17346019	LG1	SIN_1013992	17269338	17270363	IPR002168; Lipase, GDXG, active site#IPR013094; Alpha/beta hydrolase fold-3
SY-CPMM-LG1_17346019	LG1	SIN_1013993	17272239	17273454	IPR000626; Ubiquitin#IPR019954; Ubiquitin conserved site#IPR019955; Ubiquitin supergroup
SY-CPMM-LG1_17346019	LG1	SIN_1013994	17276886	17277965	IPR013094; Alpha/beta hydrolase fold-3
SY-CPMM-LG1_17346019	LG1	SIN_1013995	17282103	17283282	IPR013094; Alpha/beta hydrolase fold-3
SY-CPMM-LG1_17346019	LG1	SIN_1013996	17284099	17289030	IPR002058; PAP/25A-associated
SY-CPMM-LG1_17346019	LG1	SIN_1013997	17290314	17297245	IPR002100; Transcription factor, MADS-box#IPR002487; Transcription factor, K-box
SY-CPMM-LG1_17346019	LG1	SIN_1013998	17307468	17311760	IPR002123; Phospholipid/glycerol acyltransferase
SY-CPMM-LG1_17346019	LG1	SIN_1013999	17313280	17316554	IPR001890; RNA-binding, CRM domain
SY-CPMM-LG1_17346019	LG1	SIN_1014000	17317674	17320082	IPR000209; Peptidase S8/S53, subtilisin/kexin/sedolisin#IPR003137; Protease-associated domain, PA#IPR010259; Proteinase inhibitor I9, subtilisin propeptide#IPR022398; Peptidase S8/S53, subtilisin, active site
SY-CPMM-LG1_17346019	LG1	SIN_1014001	17321383	17328747	IPR000008; C2 calcium-dependent membrane targeting#IPR001736; Phospholipase D/Transphosphatidylase#IPR018029; C2 membrane targeting protein
SY-CPMM-LG1_17346019	LG1	SIN_1014002	17330550	17332470	IPR005333; Transcription factor, TCP#IPR017887; Transcription factor TCP subgroup
SY-CPMM-LG1_17346019	LG1	SIN_1014003	17334727	17343280	IPR013919; Peroxisome membrane protein, Pex16
SY-CPMM-LG1_17346019	LG1	SIN_1014004	17345031	17350072	IPR004331; SPX, N-terminal#IPR011701; Major facilitator superfamily MFS-1
SY-CPMM-LG1_17346019	LG1	SIN_1014005	17353949	17358862	IPR000571; Zinc finger, CCCH-type#IPR001680; WD40 repeat#IPR017986; WD40-repeat-containing domain#IPR019775; WD40 repeat, conserved site#IPR019781; WD40 repeat, subgroup#IPR019782; WD40 repeat 2#IPR020472; G-protein beta WD-40 repeat
SY-CPMM-LG1_17346019	LG1	SIN_1014006	17359558	17365565	NA
SY-CPMM-LG1_17346019	LG1	SIN_1014007	17366193	17367869	IPR000719; Protein kinase, catalytic domain#IPR002290; Serine/threonine-protein kinase domain#IPR017442; Serine/threonine-protein kinase-like domain#IPR020635; Tyrosine-protein kinase, catalytic domain
SY-CPMM-LG1_17346019	LG1	SIN_1014008	17369668	17371116	IPR000719; Protein kinase, catalytic domain#IPR002290; Serine/threonine-protein kinase domain#IPR017442; Serine/threonine-protein kinase-like domain#IPR020635; Tyrosine-protein kinase, catalytic domain
SY-CPMM-LG1_17346019	LG1	SIN_1014009	17371595	17372572	IPR000719; Protein kinase, catalytic domain#IPR002290; Serine/threonine-protein kinase domain#IPR017442; Serine/threonine-protein kinase-like domain#IPR020635; Tyrosine-protein kinase, catalytic domain
SY-CPMM-LG1_17346019	LG1	SIN_1014010	17373479	17375318	IPR008217; Domain of unknown function DUF125, transmembrane
SY-CPMM-LG1_17346019	LG1	SIN_1014011	17375854	17378634	IPR013657; UAA transporter
SY-CPMM-LG1_17346019	LG1	SIN_1014012	17380799	17383061	NA
SY-CPMM-LG1_17346019	LG1	SIN_1014013	17385914	17387652	IPR006084; DNA repair protein (XPGC)/yeast Rad#IPR006085; XPG N-terminal#IPR006086; XPG/RAD2 endonuclease
SY-CPMM-LG1_17346019	LG1	SIN_1014014	17391540	17395033	IPR001789; Signal transduction response regulator, receiver domain#IPR014778; Myb, DNA-binding
SY-CPMM-LG1_17346019	LG1	SIN_1014015	17402572	17408029	IPR001841; Zinc finger, RING-type#IPR016477; Fructosamine/Ketosamine-3-kinase#IPR018957; Zinc finger, C3HC4 RING-type
SY-CPMM-LG1_17346019	LG1	SIN_1014016	17411767	17412585	IPR001471; Pathogenesis-related transcriptional factor/ERF, DNA-binding
SY-CPMM-LG1_17346019	LG1	SIN_1014017	17414823	17417295	IPR000504; RNA recognition motif domain
SY-CPMM-LG1_17346019	LG1	SIN_1014018	17419745	17423978	IPR000225; Armadillo
SY-CPMM-LG1_17346019	LG1	SIN_1014019	17425465	17428882	NA
SY-CPMM-LG1_17346019	LG1	SIN_1014020	17429799	17433431	NA
SY-CPMM-LG1_17346019	LG1	SIN_1014021	17434911	17438148	NA
SY-CPMM-LG1_17346019	LG1	SIN_1014022	17440312	17444558	IPR004159; Protein of unknown function DUF248, methyltransferase putative
SY-YMM-LG2_749270	LG2	SIN_1017201	659264	663108	IPR002624; Deoxynucleoside kinase
SY-YMM-LG2_749270	LG2	SIN_1017200	664468	668353	IPR000719; Protein kinase, catalytic domain#IPR001245; Serine-threonine/tyrosine-protein kinase#IPR001611; Leucine-rich repeat#IPR002290; Serine/threonine-protein kinase domain#IPR003591; Leucine-rich repeat, typical subtype#IPR008271; Serine/threonine-protein kinase, active site#IPR013210; Leucine-rich repeat-containing N-terminal, type 2#IPR017441; Protein kinase, ATP binding site#IPR020635; Ty…
SY-YMM-LG2_749270	LG2	SIN_1017199	668736	678622	IPR000719; Protein kinase, catalytic domain#IPR001611; Leucine-rich repeat#IPR002290; Serine/threonine-protein kinase domain#IPR003591; Leucine-rich repeat, typical subtype#IPR008271; Serine/threonine-protein kinase, active site#IPR013210; Leucine-rich repeat-containing N-terminal, type 2#IPR017441; Protein kinase, ATP binding site#IPR017442; Serine/threonine-protein kinase-like domain#IPR020635;…
SY-YMM-LG2_749270	LG2	SIN_1017198	681892	682908	IPR005333; Transcription factor, TCP#IPR017887; Transcription factor TCP subgroup
SY-YMM-LG2_749270	LG2	SIN_1017197	685125	687925	IPR006937; Plant neutral invertase
SY-YMM-LG2_749270	LG2	SIN_1017196	697297	700497	IPR015877; Cdk-activating kinase assembly factor MAT1, centre
SY-YMM-LG2_749270	LG2	SIN_1017195	701743	701994	IPR003676; Auxin responsive SAUR protein
SY-YMM-LG2_749270	LG2	SIN_1017194	703679	705776	IPR001503; Glycosyl transferase, family 10
SY-YMM-LG2_749270	LG2	SIN_1017193	711024	715182	IPR006636; Heat shock chaperonin-binding#IPR006773; 26S proteasome complex ubiquitin receptor, subunit Rpn13
SY-YMM-LG2_749270	LG2	SIN_1017192	715858	720399	IPR003402; Protein of unknown function Met10
SY-YMM-LG2_749270	LG2	SIN_1017191	721191	721524	NA
SY-YMM-LG2_749270	LG2	SIN_1017190	730100	733169	IPR000719; Protein kinase, catalytic domain#IPR001611; Leucine-rich repeat#IPR002290; Serine/threonine-protein kinase domain#IPR003591; Leucine-rich repeat, typical subtype#IPR008271; Serine/threonine-protein kinase, active site#IPR013210; Leucine-rich repeat-containing N-terminal, type 2#IPR017441; Protein kinase, ATP binding site#IPR017442; Serine/threonine-protein kinase-like domain#IPR020635;…
SY-YMM-LG2_749270	LG2	SIN_1017189	734412	736748	IPR000719; Protein kinase, catalytic domain#IPR002290; Serine/threonine-protein kinase domain#IPR008271; Serine/threonine-protein kinase, active site#IPR017441; Protein kinase, ATP binding site#IPR017442; Serine/threonine-protein kinase-like domain#IPR020635; Tyrosine-protein kinase, catalytic domain
SY-YMM-LG2_749270	LG2	SIN_1017188	738100	741468	IPR000850; Adenylate kinase#IPR007862; Adenylate kinase, active site lid domain
SY-YMM-LG2_749270	LG2	SIN_1017187	742853	743427	IPR011107; Protein phosphatase inhibitor
SY-YMM-LG2_749270	LG2	SIN_1017186	751494	752910	IPR008030; NmrA-like
SY-YMM-LG2_749270	LG2	SIN_1017185	753290	754566	NA
SY-YMM-LG2_749270	LG2	SIN_1017184	757451	758934	IPR008030; NmrA-like
SY-YMM-LG2_749270	LG2	SIN_1017183	763411	764825	IPR008030; NmrA-like
SY-YMM-LG2_749270	LG2	SIN_1017182	773784	775200	IPR008030; NmrA-like
SY-YMM-LG2_749270	LG2	SIN_1017181	775605	776876	IPR001810; F-box domain, cyclin-like
SY-YMM-LG2_749270	LG2	SIN_1017180	793205	794723	NA
SY-YMM-LG2_749270	LG2	SIN_1017179	795140	800377	IPR001023; Heat shock protein Hsp70#IPR013126; Heat shock protein 70#IPR018181; Heat shock protein 70, conserved site
SY-YMM-LG2_749270	LG2	SIN_1017178	803619	805698	IPR001810; F-box domain, cyclin-like
SY-YMM-LG2_749270	LG2	SIN_1017177	806911	811633	IPR002646; Poly A polymerase, head domain
SY-YMM-LG2_749270	LG2	SIN_1017176	812992	814015	IPR019013; Vacuolar ATPase assembly integral membrane protein VMA21-like domain
SY-YMM-LG2_749270	LG2	SIN_1017175	814442	816607	IPR002885; Pentatricopeptide repeat
SY-YMM-LG2_749270	LG2	SIN_1017174	817002	820066	NA
SY-YMM-LG2_749270	LG2	SIN_1017173	821964	825940	IPR005746; Thioredoxin#IPR013766; Thioredoxin domain#IPR017936; Thioredoxin-like#IPR017937; Thioredoxin, conserved site
SY-YMM-LG2_749270	LG2	SIN_1017172	826617	834130	IPR005146; B3/B4 tRNA-binding domain#IPR005147; tRNA synthetase, B5
SY-YMM-LG2_749270	LG2	SIN_1017171	835290	837745	IPR001841; Zinc finger, RING-type#IPR003137; Protease-associated domain, PA#IPR018957; Zinc finger, C3HC4 RING-type
SY-YMM-LG2_749270	LG2	SIN_1017170	845515	846709	IPR007789; Protein of unknown function DUF688
SY-YB,YMB,YP-LG2_1201448	LG2	SIN_1017126	1106612	1107841	NA
SY-YB,YMB,YP-LG2_1201448	LG2	SIN_1017125	1107971	1113543	IPR000953; Chromo domain#IPR002717; MOZ/SAS-like protein
SY-YB,YMB,YP-LG2_1201448	LG2	SIN_1017124	1114628	1115079	NA
SY-YB,YMB,YP-LG2_1201448	LG2	SIN_1017123	1117168	1120358	IPR000783; RNA polymerase, subunit H/Rpb5 C-terminal#IPR005571; RNA polymerase, Rpb5, N-terminal
SY-YB,YMB,YP-LG2_1201448	LG2	SIN_1017122	1121880	1123067	NA
SY-YB,YMB,YP-LG2_1201448	LG2	SIN_1017121	1125667	1135649	IPR001965; Zinc finger, PHD-type#IPR019786; Zinc finger, PHD-type, conserved site#IPR019787; Zinc finger, PHD-finger
SY-YB,YMB,YP-LG2_1201448	LG2	SIN_1017120	1137419	1138922	IPR007919; Uncharacterised protein family UPF0220
SY-YB,YMB,YP-LG2_1201448	LG2	SIN_1017119	1139784	1143158	IPR021640; Mediator complex subunit Med28
SY-YB,YMB,YP-LG2_1201448	LG2	SIN_1017118	1145342	1146393	NA
SY-YB,YMB,YP-LG2_1201448	LG2	SIN_1017117	1150515	1156254	IPR021640; Mediator complex subunit Med28
SY-YB,YMB,YP-LG2_1201448	LG2	SIN_1017116	1156932	1162019	NA
SY-YB,YMB,YP-LG2_1201448	LG2	SIN_1017115	1163629	1169550	IPR000719; Protein kinase, catalytic domain#IPR002290; Serine/threonine-protein kinase domain#IPR008271; Serine/threonine-protein kinase, active site#IPR017441; Protein kinase, ATP binding site#IPR017442; Serine/threonine-protein kinase-like domain#IPR020635; Tyrosine-protein kinase, catalytic domain
SY-YB,YMB,YP-LG2_1201448	LG2	SIN_1017114	1170314	1173070	IPR001611; Leucine-rich repeat#IPR003591; Leucine-rich repeat, typical subtype#IPR013210; Leucine-rich repeat-containing N-terminal, type 2
SY-YB,YMB,YP-LG2_1201448	LG2	SIN_1017113	1175373	1178518	IPR001611; Leucine-rich repeat#IPR003591; Leucine-rich repeat, typical subtype#IPR013210; Leucine-rich repeat-containing N-terminal, type 2
SY-YB,YMB,YP-LG2_1201448	LG2	SIN_1017112	1182232	1187384	IPR001611; Leucine-rich repeat#IPR003591; Leucine-rich repeat, typical subtype
SY-YB,YMB,YP-LG2_1201448	LG2	SIN_1017111	1194982	1195559	NA
SY-YB,YMB,YP-LG2_1201448	LG2	SIN_1017110	1195790	1197565	NA
SY-YB,YMB,YP-LG2_1201448	LG2	SIN_1017109	1200138	1205425	IPR000572; Oxidoreductase, molybdopterin-binding domain#IPR001199; Cytochrome b5#IPR001433; Oxidoreductase FAD/NAD(P)-binding#IPR001709; Flavoprotein pyridine nucleotide cytochrome reductase#IPR001834; NADH:cytochrome b5 reductase (CBR)#IPR005066; Moybdenum cofactor oxidoreductase, dimerisation#IPR008333; Oxidoreductase, FAD-binding domain#IPR008335; Eukaryotic molybdopterin oxidoreductase#IPR017…
SY-YB,YMB,YP-LG2_1201448	LG2	SIN_1017108	1211060	1216718	IPR000719; Protein kinase, catalytic domain#IPR002290; Serine/threonine-protein kinase domain#IPR003527; MAP kinase, conserved site#IPR008271; Serine/threonine-protein kinase, active site#IPR008351; JNK MAP kinase#IPR017441; Protein kinase, ATP binding site#IPR017442; Serine/threonine-protein kinase-like domain#IPR020635; Tyrosine-protein kinase, catalytic domain
SY-YB,YMB,YP-LG2_1201448	LG2	SIN_1017107	1216864	1218759	IPR001892; Ribosomal protein S13#IPR018269; Ribosomal protein S13, conserved site
SY-YB,YMB,YP-LG2_1201448	LG2	SIN_1017106	1219834	1222976	IPR007201; RNA recognition motif 2
SY-YB,YMB,YP-LG2_1201448	LG2	SIN_1017105	1232991	1236700	IPR002498; Phosphatidylinositol-4-phosphate 5-kinase, core#IPR003409; MORN motif#IPR016034; Phosphatidylinositol-4-phosphate 5-kinase, core, subgroup
SY-YB,YMB,YP-LG2_1201448	LG2	SIN_1017104	1244919	1246141	IPR015221; Ubiquitin-related modifier 1
SY-YB,YMB,YP-LG2_1201448	LG2	SIN_1017103	1248123	1255142	IPR000648; Oxysterol-binding protein#IPR001849; Pleckstrin homology domain
SY-YB,YMB,YP-LG2_1201448	LG2	SIN_1017102	1259928	1264193	IPR004143; Biotin/lipoate A/B protein ligase
SY-YB,YMB,YP-LG2_1201448	LG2	SIN_1017101	1267400	1274391	IPR000719; Protein kinase, catalytic domain#IPR002290; Serine/threonine-protein kinase domain#IPR008271; Serine/threonine-protein kinase, active site#IPR017441; Protein kinase, ATP binding site#IPR017442; Serine/threonine-protein kinase-like domain#IPR020635; Tyrosine-protein kinase, catalytic domain
SY-YB,YMB,YP-LG2_1201448	LG2	SIN_1017100	1276034	1276402	IPR005651; Uncharacterised protein family UPF0434/Trm112
SY-YB,YMB,YP-LG2_1201448	LG2	SIN_1017099	1279099	1284675	NA
SY-YB,YMB,YP-LG2_1201448	LG2	SIN_1017098	1287532	1289775	IPR007087; Zinc finger, C2H2-type
SY-YB,YMB,YP-LG2_1201448	LG2	SIN_1017097	1292617	1297485	IPR019378; GDP-fucose protein O-fucosyltransferase
NN-CN-LG2_1731934	LG2	SIN_1017065	1638996	1639733	NA
NN-CN-LG2_1731934	LG2	SIN_1017064	1672847	1676388	IPR002645; Sulphate transporter/antisigma-factor antagonist STAS#IPR011547; Sulphate transporter#IPR018045; Sulphate anion transporter, conserved site
NN-CN-LG2_1731934	LG2	SIN_1017063	1676824	1678760	NA
NN-CN-LG2_1731934	LG2	SIN_1017062	1689750	1690562	NA
NN-CN-LG2_1731934	LG2	SIN_1017061	1691989	1693679	NA
NN-CN-LG2_1731934	LG2	SIN_1017060	1717134	1726050	IPR021622; Afadin/alpha-actinin-binding
NN-CN-LG2_1731934	LG2	SIN_1017059	1728441	1734496	IPR002917; GTP-binding protein, HSR1-related#IPR018948; GTP-binding protein TrmE, N-terminal
NN-CN-LG2_1731934	LG2	SIN_1017058	1739197	1740150	NA
NN-CN-LG2_1731934	LG2	SIN_1017057	1760829	1766193	NA
NN-CN-LG2_1731934	LG2	SIN_1017056	1767922	1787959	IPR010326; Exocyst complex component Sec6
NN-CN-LG2_1731934	LG2	SIN_1017055	1802500	1806763	IPR001117; Multicopper oxidase, type 1#IPR002355; Multicopper oxidase, copper-binding site#IPR011706; Multicopper oxidase, type 2#IPR011707; Multicopper oxidase, type 3
NN-CN-LG2_1731934	LG2	SIN_1017054	1811410	1813580	IPR001077; O-methyltransferase, family 2#IPR012967; Plant methyltransferase dimerisation
NN-CN-LG2_1731934	LG2	SIN_1017053	1816820	1818974	IPR003337; Trehalose-phosphatase
NN-CN-LG2_1731934	LG2	SIN_1017052	1830597	1831048	NA
SY-YB-LG2_1834583	LG2	SIN_1017058	1739197	1740150	NA
SY-YB-LG2_1834583	LG2	SIN_1017057	1760829	1766193	NA
SY-YB-LG2_1834583	LG2	SIN_1017056	1767922	1787959	IPR010326; Exocyst complex component Sec6
SY-YB-LG2_1834583	LG2	SIN_1017055	1802500	1806763	IPR001117; Multicopper oxidase, type 1#IPR002355; Multicopper oxidase, copper-binding site#IPR011706; Multicopper oxidase, type 2#IPR011707; Multicopper oxidase, type 3
SY-YB-LG2_1834583	LG2	SIN_1017054	1811410	1813580	IPR001077; O-methyltransferase, family 2#IPR012967; Plant methyltransferase dimerisation
SY-YB-LG2_1834583	LG2	SIN_1017053	1816820	1818974	IPR003337; Trehalose-phosphatase
SY-YB-LG2_1834583	LG2	SIN_1017052	1830597	1831048	NA
SY-YB-LG2_1834583	LG2	SIN_1017051	1832314	1839334	NA
SY-YB-LG2_1834583	LG2	SIN_1017050	1869939	1870163	NA
SY-YB-LG2_1834583	LG2	SIN_1017049	1872020	1872373	NA
SY-YB-LG2_1834583	LG2	SIN_1017048	1884450	1894314	IPR012936; Domain of unknown function DUF1692
SY-YB-LG2_1834583	LG2	SIN_1017047	1897303	1900223	IPR001471; Pathogenesis-related transcriptional factor/ERF, DNA-binding
SY-YB-LG2_1834583	LG2	SIN_1017046	1918149	1918617	NA
SY-SNMB-LG2_2024057	LG2	SIN_1017045	1932060	1938656	IPR001680; WD40 repeat#IPR017986; WD40-repeat-containing domain#IPR019775; WD40 repeat, conserved site#IPR019781; WD40 repeat, subgroup#IPR019782; WD40 repeat 2
SY-SNMB-LG2_2024057	LG2	SIN_1017044	1957072	1961102	IPR001764; Glycoside hydrolase, family 3, N-terminal#IPR002772; Glycoside hydrolase, family 3, C-terminal
SY-SNMB-LG2_2024057	LG2	SIN_1017043	1972626	1974460	IPR001764; Glycoside hydrolase, family 3, N-terminal
SY-SNMB-LG2_2024057	LG2	SIN_1017042	1977109	1978193	IPR019557; Aminotransferase-like, plant mobile domain
SY-SNMB-LG2_2024057	LG2	SIN_1017041	1985852	1989075	IPR001764; Glycoside hydrolase, family 3, N-terminal#IPR002772; Glycoside hydrolase, family 3, C-terminal
SY-SNMB-LG2_2024057	LG2	SIN_1017040	1990521	1990718	NA
SY-SNMB-LG2_2024057	LG2	SIN_1017039	1997689	1998129	IPR000114; Ribosomal protein L16#IPR016180; Ribosomal protein L10e/L16#IPR020798; Ribosomal protein L16, conserved site
SY-SNMB-LG2_2024057	LG2	SIN_1017038	2006441	2006746	NA
SY-SNMB-LG2_2024057	LG2	SIN_1017037	2011299	2012512	IPR004045; Glutathione S-transferase, N-terminal#IPR004046; Glutathione S-transferase, C-terminal#IPR017933; Glutathione S-transferase/chloride channel, C-terminal
SY-SNMB-LG2_2024057	LG2	SIN_1017036	2015970	2018240	IPR004045; Glutathione S-transferase, N-terminal#IPR004046; Glutathione S-transferase, C-terminal#IPR017933; Glutathione S-transferase/chloride channel, C-terminal
SY-SNMB-LG2_2024057	LG2	SIN_1017035	2028006	2037362	IPR000426; Proteasome, alpha-subunit, conserved site#IPR001353; Proteasome, subunit alpha/beta#IPR023332; Proteasome A-type subunit
SY-SNMB-LG2_2024057	LG2	SIN_1017034	2039559	2042516	IPR000504; RNA recognition motif domain
SY-SNMB-LG2_2024057	LG2	SIN_1017033	2053428	2058589	IPR002528; Multi antimicrobial extrusion protein
SY-SNMB-LG2_2024057	LG2	SIN_1017032	2063276	2063689	NA
SY-SNMB-LG2_2024057	LG2	SIN_1017031	2067150	2071949	NA
SY-SNMB-LG2_2024057	LG2	SIN_1017030	2077665	2078842	NA
SY-SNMB-LG2_2024057	LG2	SIN_1017029	2082442	2090794	IPR019540; Phosphatidylinositol-glycan biosynthesis class S protein
SY-SNMB-LG2_2024057	LG2	SIN_1017028	2093132	2093974	NA
SY-SNMB-LG2_2024057	LG2	SIN_1017027	2096545	2096839	NA
SY-SNMB-LG2_2024057	LG2	SIN_1017026	2097267	2099411	IPR001464; Annexin#IPR009118; Annexin, plant#IPR018252; Annexin repeat, conserved site#IPR018502; Annexin repeat
SY-SNMB-LG2_2024057	LG2	SIN_1017025	2107803	2108586	NA
SY-SNMB-LG2_2024057	LG2	SIN_1017024	2109227	2112654	NA
SY-SNMB-LG2_2024057	LG2	SIN_1017023	2117226	2117561	NA
SY-SNMB-LG2_2024057	LG2	SIN_1017022	2118152	2122884	IPR011701; Major facilitator superfamily MFS-1#IPR020846; Major facilitator superfamily
NN-SNLM-LG2_2542418	LG2	SIN_1017000	2443963	2448883	IPR002016; Haem peroxidase, plant/fungal/bacterial#IPR002207; Plant ascorbate peroxidase
NN-SNLM-LG2_2542418	LG2	SIN_1016999	2450527	2451157	IPR001280; Photosystem I PsaA/PsaB
NN-SNLM-LG2_2542418	LG2	SIN_1016998	2471646	2475439	NA
NN-SNLM-LG2_2542418	LG2	SIN_1016997	2478359	2491483	NA
NN-SNLM-LG2_2542418	LG2	SIN_1016996	2497091	2539871	IPR004193; Glycoside hydrolase, family 13, N-terminal#IPR006047; Glycosyl hydrolase, family 13, catalytic domain#IPR006589; Glycosyl hydrolase, family 13, subfamily, catalytic domain
NN-SNLM-LG2_2542418	LG2	SIN_1016995	2558482	2559921	NA
NN-SNLM-LG2_2542418	LG2	SIN_1016994	2562910	2588716	IPR001305; Heat shock protein DnaJ, cysteine-rich domain#IPR001623; Heat shock protein DnaJ, N-terminal#IPR002939; Chaperone DnaJ, C-terminal#IPR003095; Heat shock protein DnaJ#IPR018253; Heat shock protein DnaJ, conserved site
NN-SNLM-LG2_2542418	LG2	SIN_1016993	2590860	2591384	NA
NN-SNLM-LG2_2542418	LG2	SIN_1007385	2602962	2603585	IPR004320; Protein of unknown function DUF241, plant
NN-SNLM-LG2_2542418	LG2	SIN_1007386	2605642	2608614	IPR004843; Metallo-dependent phosphatase
NN-SNLM-LG2_2542418	LG2	SIN_1007387	2610419	2611855	IPR004320; Protein of unknown function DUF241, plant
NN-SNLM-LG2_2542418	LG2	SIN_1007388	2615984	2617443	IPR005269; Cytokinin riboside 5'-monophosphate phosphoribohydrolase LOG
NN-SNLM-LG2_2542418	LG2	SIN_1007389	2622861	2624229	IPR004320; Protein of unknown function DUF241, plant
NN-SNLM-LG2_2542418	LG2	SIN_1007390	2628486	2634472	IPR000873; AMP-dependent synthetase/ligase#IPR020845; AMP-binding, conserved site
NN-SNLM-LG2_2542418	LG2	SIN_1007391	2636130	2638910	IPR013057; Amino acid transporter, transmembrane
WH-TMM-LG2_2649607	LG2	SIN_1016995	2558482	2559921	NA
WH-TMM-LG2_2649607	LG2	SIN_1016994	2562910	2588716	IPR001305; Heat shock protein DnaJ, cysteine-rich domain#IPR001623; Heat shock protein DnaJ, N-terminal#IPR002939; Chaperone DnaJ, C-terminal#IPR003095; Heat shock protein DnaJ#IPR018253; Heat shock protein DnaJ, conserved site
WH-TMM-LG2_2649607	LG2	SIN_1016993	2590860	2591384	NA
WH-TMM-LG2_2649607	LG2	SIN_1007385	2602962	2603585	IPR004320; Protein of unknown function DUF241, plant
WH-TMM-LG2_2649607	LG2	SIN_1007386	2605642	2608614	IPR004843; Metallo-dependent phosphatase
WH-TMM-LG2_2649607	LG2	SIN_1007387	2610419	2611855	IPR004320; Protein of unknown function DUF241, plant
WH-TMM-LG2_2649607	LG2	SIN_1007388	2615984	2617443	IPR005269; Cytokinin riboside 5'-monophosphate phosphoribohydrolase LOG
WH-TMM-LG2_2649607	LG2	SIN_1007389	2622861	2624229	IPR004320; Protein of unknown function DUF241, plant
WH-TMM-LG2_2649607	LG2	SIN_1007390	2628486	2634472	IPR000873; AMP-dependent synthetase/ligase#IPR020845; AMP-binding, conserved site
WH-TMM-LG2_2649607	LG2	SIN_1007391	2636130	2638910	IPR013057; Amino acid transporter, transmembrane
WH-TMM-LG2_2649607	LG2	SIN_1007392	2643150	2648776	IPR013057; Amino acid transporter, transmembrane
WH-TMM-LG2_2649607	LG2	SIN_1007393	2654171	2655178	IPR000167; Dehydrin
WH-TMM-LG2_2649607	LG2	SIN_1007394	2657114	2660169	NA
WH-TMM-LG2_2649607	LG2	SIN_1007395	2660694	2665890	IPR002885; Pentatricopeptide repeat
WH-TMM-LG2_2649607	LG2	SIN_1007396	2666211	2667077	IPR004320; Protein of unknown function DUF241, plant
WH-TMM-LG2_2649607	LG2	SIN_1007397	2671304	2672128	IPR004320; Protein of unknown function DUF241, plant
WH-TMM-LG2_2649607	LG2	SIN_1007398	2674392	2676949	IPR002328; Alcohol dehydrogenase, zinc-containing, conserved site#IPR013149; Alcohol dehydrogenase, C-terminal#IPR013154; Alcohol dehydrogenase GroES-like
WH-TMM-LG2_2649607	LG2	SIN_1007399	2682602	2691193	IPR000626; Ubiquitin#IPR019954; Ubiquitin conserved site#IPR019955; Ubiquitin supergroup#IPR019956; Ubiquitin subgroup
WH-TMM-LG2_2649607	LG2	SIN_1007400	2692771	2695365	NA
WH-TMM-LG2_2649607	LG2	SIN_1007401	2699155	2704090	IPR001117; Multicopper oxidase, type 1#IPR011706; Multicopper oxidase, type 2#IPR011707; Multicopper oxidase, type 3
WH-TMM-LG2_2649607	LG2	SIN_1007402	2705606	2710970	IPR002194; Chaperonin TCP-1, conserved site#IPR002423; Chaperonin Cpn60/TCP-1#IPR017998; Chaperone, tailless complex polypeptide 1
WH-TMM-LG2_2649607	LG2	SIN_1007403	2712259	2715934	NA
WH-TMM-LG2_2649607	LG2	SIN_1007404	2716755	2718395	IPR002885; Pentatricopeptide repeat
WH-TMM-LG2_2649607	LG2	SIN_1007405	2718859	2724744	NA
WH-TMM-LG2_2649607	LG2	SIN_1007406	2726369	2729282	IPR006094; FAD linked oxidase, N-terminal#IPR012951; Berberine/berberine-like#IPR016166; FAD-binding, type 2
WH-TMM-LG2_2649607	LG2	SIN_1007407	2730132	2735801	IPR001375; Peptidase S9, prolyl oligopeptidase, catalytic domain#IPR002470; Peptidase S9A, prolyl oligopeptidase#IPR002471; Peptidase S9, serine active site#IPR004106; Peptidase S9A/B/C, oligopeptidase, N-terminal beta-propeller
WH-TMB-LG2_2918439	LG2	SIN_1007415	2818569	2825683	IPR001650; Helicase, C-terminal#IPR003593; ATPase, AAA+ type, core#IPR004179; Sec63 domain#IPR011545; DNA/RNA helicase, DEAD/DEAH box type, N-terminal#IPR014001; DEAD-like helicase
WH-TMB-LG2_2918439	LG2	SIN_1007416	2841348	2849739	IPR000023; Phosphofructokinase domain
WH-TMB-LG2_2918439	LG2	SIN_1007417	2852729	2853433	NA
WH-TMB-LG2_2918439	LG2	SIN_1007418	2856078	2857672	IPR002213; UDP-glucuronosyl/UDP-glucosyltransferase
WH-TMB-LG2_2918439	LG2	SIN_1007419	2865583	2872507	IPR004776; Auxin efflux carrier
WH-TMB-LG2_2918439	LG2	SIN_1007420	2878109	2881199	IPR004776; Auxin efflux carrier
WH-TMB-LG2_2918439	LG2	SIN_1007421	2890657	2897296	IPR001606; ARID/BRIGHT DNA-binding domain#IPR002068; Heat shock protein Hsp20
WH-TMB-LG2_2918439	LG2	SIN_1007422	2905600	2907847	IPR005175; Domain of unknown function DUF296
WH-TMB-LG2_2918439	LG2	SIN_1007423	2924029	2924872	NA
WH-TMB-LG2_2918439	LG2	SIN_1007424	2934270	2935116	NA
WH-TMB-LG2_2918439	LG2	SIN_1007425	2951770	2954724	IPR002202; Hydroxymethylglutaryl-CoA reductase, class I/II#IPR023076; Hydroxymethylglutaryl-CoA reductase, class I/II, conserved site
WH-TMB-LG2_2918439	LG2	SIN_1007426	2961585	2962518	IPR019557; Aminotransferase-like, plant mobile domain
WH-TMB-LG2_2918439	LG2	SIN_1007427	2979358	2979663	NA
WH-TMB-LG2_2918439	LG2	SIN_1007428	2995812	2999349	IPR001509; NAD-dependent epimerase/dehydratase
WH-TMB-LG2_2918439	LG2	SIN_1007429	3005135	3017130	IPR013026; Tetratricopeptide repeat-containing#IPR019734; Tetratricopeptide repeat
WH-TMB-LG2_3417420	LG2	SIN_1007460	3319519	3321261	IPR008166; Domain of unknown function DUF23
WH-TMB-LG2_3417420	LG2	SIN_1007461	3328707	3332895	IPR000719; Protein kinase, catalytic domain#IPR002290; Serine/threonine-protein kinase domain#IPR008271; Serine/threonine-protein kinase, active site#IPR017441; Protein kinase, ATP binding site#IPR017442; Serine/threonine-protein kinase-like domain#IPR020635; Tyrosine-protein kinase, catalytic domain
WH-TMB-LG2_3417420	LG2	SIN_1007462	3350353	3362242	IPR000731; Sterol-sensing domain#IPR003392; Patched
WH-TMB-LG2_3417420	LG2	SIN_1007463	3367027	3367474	NA
WH-TMB-LG2_3417420	LG2	SIN_1007464	3368255	3368652	IPR010666; Zinc finger, GRF-type
WH-TMB-LG2_3417420	LG2	SIN_1007465	3369910	3370713	NA
WH-TMB-LG2_3417420	LG2	SIN_1007466	3380749	3381153	NA
WH-TMB-LG2_3417420	LG2	SIN_1007467	3389309	3390007	NA
WH-TMB-LG2_3417420	LG2	SIN_1007468	3406160	3407112	IPR003382; Flavoprotein
WH-TMB-LG2_3417420	LG2	SIN_1007469	3412581	3416178	IPR002226; Catalase#IPR010582; Catalase-related immune responsive#IPR011614; Catalase, N-terminal#IPR018028; Catalase-related subgroup
WH-TMB-LG2_3417420	LG2	SIN_1007470	3422691	3425164	IPR004367; Cyclin, C-terminal#IPR006670; Cyclin#IPR006671; Cyclin, N-terminal
WH-TMB-LG2_3417420	LG2	SIN_1007471	3426683	3432554	IPR004193; Glycoside hydrolase, family 13, N-terminal#IPR006047; Glycosyl hydrolase, family 13, catalytic domain#IPR006048; Alpha-amylase, C-terminal all beta#IPR006589; Glycosyl hydrolase, family 13, subfamily, catalytic domain
WH-TMB-LG2_3417420	LG2	SIN_1007472	3439195	3440223	NA
WH-TMB-LG2_3417420	LG2	SIN_1007473	3442161	3445208	NA
WH-TMB-LG2_3417420	LG2	SIN_1007474	3452251	3458725	IPR020946; Flavin-containing monooxygenase-like
WH-TMB-LG2_3417420	LG2	SIN_1007475	3460722	3461308	NA
WH-TMB-LG2_3417420	LG2	SIN_1007476	3464709	3470087	IPR004853; Domain of unknown function DUF250
WH-TMB-LG2_3417420	LG2	SIN_1007477	3472974	3484878	NA
WH-TMB-LG2_3417420	LG2	SIN_1007478	3485392	3485904	NA
WH-TMB-LG2_3417420	LG2	SIN_1007479	3512790	3513032	NA
SYYB,YMBLG25260400	LG2	SIN_1013229	5161626	5162748	NA
SYYB,YMBLG25260400	LG2	SIN_1013228	5165220	5171238	IPR001440; Tetratricopeptide TPR-1#IPR013026; Tetratricopeptide repeat-containing#IPR019734; Tetratricopeptide repeat
SYYB,YMBLG25260400	LG2	SIN_1013227	5172125	5185808	NA
SYYB,YMBLG25260400	LG2	SIN_1013226	5186996	5190250	IPR002553; Clathrin/coatomer adaptor, adaptin-like, N-terminal
SYYB,YMBLG25260400	LG2	SIN_1013225	5191891	5192274	NA
SYYB,YMBLG25260400	LG2	SIN_1013224	5196861	5200604	IPR004853; Domain of unknown function DUF250
SYYB,YMBLG25260400	LG2	SIN_1013223	5201110	5202399	IPR006016; UspA
SYYB,YMBLG25260400	LG2	SIN_1013222	5204731	5214379	IPR003593; ATPase, AAA+ type, core
SYYB,YMBLG25260400	LG2	SIN_1013221	5215242	5225018	IPR001965; Zinc finger, PHD-type#IPR017956; AT hook, DNA-binding motif#IPR019787; Zinc finger, PHD-finger#IPR020478; AT hook-like
SYYB,YMBLG25260400	LG2	SIN_1013220	5230786	5231469	NA
SYYB,YMBLG25260400	LG2	SIN_1013219	5240879	5244780	IPR000620; Drug/metabolite transporter
SYYB,YMBLG25260400	LG2	SIN_1013218	5249186	5252163	IPR009038; GOLD
SYYB,YMBLG25260400	LG2	SIN_1013217	5258825	5259939	IPR001471; Pathogenesis-related transcriptional factor/ERF, DNA-binding
SYYB,YMBLG25260400	LG2	SIN_1013216	5262589	5283707	IPR007214; YbaK/aminoacyl-tRNA synthetase-associated domain
SYYB,YMBLG25260400	LG2	SIN_1013215	5284762	5285855	IPR017896; 4Fe-4S ferredoxin, iron-sulpur binding domain
SYYB,YMBLG25260400	LG2	SIN_1013214	5297479	5298951	IPR005202; Transcription factor GRAS
SYYB,YMBLG25260400	LG2	SIN_1013213	5305895	5309353	NA
SYYB,YMBLG25260400	LG2	SIN_1013212	5310383	5311036	NA
SYYB,YMBLG25260400	LG2	SIN_1013211	5311803	5312720	NA
SYYB,YMBLG25260400	LG2	SIN_1013210	5313304	5314257	NA
SYYB,YMBLG25260400	LG2	SIN_1013209	5326733	5328226	NA
SYYB,YMBLG25260400	LG2	SIN_1013208	5333081	5336351	IPR001077; O-methyltransferase, family 2#IPR012967; Plant methyltransferase dimerisation
SYYB,YMBLG25260400	LG2	SIN_1013207	5346642	5349046	IPR001077; O-methyltransferase, family 2#IPR012967; Plant methyltransferase dimerisation
NN-TMM,WMM-LG2_6057670	LG2	SIN_1013160	5977225	5977458	NA
NN-TMM,WMM-LG2_6057670	LG2	SIN_1013159	5980774	5981172	NA
NN-TMM,WMM-LG2_6057670	LG2	SIN_1013158	6000431	6004829	NA
NN-TMM,WMM-LG2_6057670	LG2	SIN_1013157	6039181	6042469	IPR000719; Protein kinase, catalytic domain#IPR001611; Leucine-rich repeat#IPR002290; Serine/threonine-protein kinase domain#IPR003591; Leucine-rich repeat, typical subtype#IPR008271; Serine/threonine-protein kinase, active site#IPR013210; Leucine-rich repeat-containing N-terminal, type 2#IPR017441; Protein kinase, ATP binding site#IPR017442; Serine/threonine-protein kinase-like domain#IPR020635;…
NN-TMM,WMM-LG2_6057670	LG2	SIN_1002414	6143445	6144500	NA
SY-WMM-LG2_6057697	LG2	SIN_1013160	5977225	5977458	NA
SY-WMM-LG2_6057697	LG2	SIN_1013159	5980774	5981172	NA
SY-WMM-LG2_6057697	LG2	SIN_1013158	6000431	6004829	NA
SY-WMM-LG2_6057697	LG2	SIN_1013157	6039181	6042469	IPR000719; Protein kinase, catalytic domain#IPR001611; Leucine-rich repeat#IPR002290; Serine/threonine-protein kinase domain#IPR003591; Leucine-rich repeat, typical subtype#IPR008271; Serine/threonine-protein kinase, active site#IPR013210; Leucine-rich repeat-containing N-terminal, type 2#IPR017441; Protein kinase, ATP binding site#IPR017442; Serine/threonine-protein kinase-like domain#IPR020635;…
SY-WMM-LG2_6057697	LG2	SIN_1002414	6143445	6144500	NA
SY-RMM-LG2_6141574	LG2	SIN_1002414	6143445	6144500	NA
SY-RMM-LG2_6141574	LG2	SIN_1002413	6166118	6170231	IPR007656; Protein of unknown function DUF593
SY-RMM-LG2_6141574	LG2	SIN_1002412	6189555	6194993	IPR002048; Calcium-binding EF-hand#IPR018247; EF-Hand 1, calcium-binding site#IPR018248; EF-hand#IPR018249; EF-HAND 2
SY-RMM-LG2_6141574	LG2	SIN_1002411	6198410	6200164	IPR003480; Transferase
SY-RMM-LG2_6141574	LG2	SIN_1002410	6214290	6214472	NA
SY-RMM-LG2_6141574	LG2	SIN_1002409	6232388	6233359	NA
SY-SWMM-LG2_6302971	LG2	SIN_1002410	6214290	6214472	NA
SY-SWMM-LG2_6302971	LG2	SIN_1002409	6232388	6233359	NA
SY-SWMM-LG2_6302971	LG2	SIN_1002408	6247876	6250603	IPR000209; Peptidase S8/S53, subtilisin/kexin/sedolisin#IPR003137; Protease-associated domain, PA#IPR010259; Proteinase inhibitor I9, subtilisin propeptide#IPR022398; Peptidase S8/S53, subtilisin, active site
SY-SWMM-LG2_6302971	LG2	SIN_1002407	6255210	6255506	NA
SY-SWMM-LG2_6302971	LG2	SIN_1002406	6258365	6258735	IPR000864; Proteinase inhibitor I13, potato inhibitor I
SY-SWMM-LG2_6302971	LG2	SIN_1002405	6261520	6264510	IPR000209; Peptidase S8/S53, subtilisin/kexin/sedolisin#IPR010259; Proteinase inhibitor I9, subtilisin propeptide#IPR022398; Peptidase S8/S53, subtilisin, active site
SY-SWMM-LG2_6302971	LG2	SIN_1002404	6267502	6269793	IPR000209; Peptidase S8/S53, subtilisin/kexin/sedolisin#IPR010259; Proteinase inhibitor I9, subtilisin propeptide#IPR022398; Peptidase S8/S53, subtilisin, active site
SY-SWMM-LG2_6302971	LG2	SIN_1002403	6272337	6273032	IPR000209; Peptidase S8/S53, subtilisin/kexin/sedolisin#IPR022398; Peptidase S8/S53, subtilisin, active site
SY-SWMM-LG2_6302971	LG2	SIN_1002402	6274557	6277338	IPR000209; Peptidase S8/S53, subtilisin/kexin/sedolisin#IPR010259; Proteinase inhibitor I9, subtilisin propeptide#IPR022398; Peptidase S8/S53, subtilisin, active site
SY-SWMM-LG2_6302971	LG2	SIN_1002401	6281753	6285524	IPR000719; Protein kinase, catalytic domain#IPR002290; Serine/threonine-protein kinase domain#IPR008271; Serine/threonine-protein kinase, active site#IPR017441; Protein kinase, ATP binding site#IPR017442; Serine/threonine-protein kinase-like domain#IPR020635; Tyrosine-protein kinase, catalytic domain
SY-SWMM-LG2_6302971	LG2	SIN_1002400	6289673	6296703	IPR001841; Zinc finger, RING-type#IPR018957; Zinc finger, C3HC4 RING-type
SY-SWMM-LG2_6302971	LG2	SIN_1002399	6313132	6313419	NA
SY-SWMM-LG2_6302971	LG2	SIN_1002398	6333643	6338896	IPR002136; Ribosomal protein L4/L1e
SY-SWMM-LG2_6302971	LG2	SIN_1002397	6342830	6346822	IPR001128; Cytochrome P450#IPR002401; Cytochrome P450, E-class, group I#IPR017972; Cytochrome P450, conserved site
SY-SWMM-LG2_6302971	LG2	SIN_1002396	6385091	6387543	IPR004294; Carotenoid oxygenase
SY-YB,YMB-LG2_7236995	LG2	SIN_1005396	7140895	7141458	NA
SY-YB,YMB-LG2_7236995	LG2	SIN_1005397	7155167	7155478	NA
SY-YB,YMB-LG2_7236995	LG2	SIN_1005398	7158065	7158790	NA
SY-YB,YMB-LG2_7236995	LG2	SIN_1005399	7165654	7166699	IPR005181; Domain of unknown function DUF303, acetylesterase putative
SY-YB,YMB-LG2_7236995	LG2	SIN_1005400	7170680	7170973	NA
SY-YB,YMB-LG2_7236995	LG2	SIN_1005401	7174755	7176267	IPR005181; Domain of unknown function DUF303, acetylesterase putative
SY-YB,YMB-LG2_7236995	LG2	SIN_1005402	7188655	7189558	NA
SY-YB,YMB-LG2_7236995	LG2	SIN_1005403	7191473	7192694	IPR005181; Domain of unknown function DUF303, acetylesterase putative
SY-YB,YMB-LG2_7236995	LG2	SIN_1005404	7196613	7197904	IPR005181; Domain of unknown function DUF303, acetylesterase putative
SY-YB,YMB-LG2_7236995	LG2	SIN_1005405	7204600	7206922	IPR005181; Domain of unknown function DUF303, acetylesterase putative
SY-YB,YMB-LG2_7236995	LG2	SIN_1005406	7214001	7214297	NA
SY-YB,YMB-LG2_7236995	LG2	SIN_1005407	7217416	7220202	NA
SY-YB,YMB-LG2_7236995	LG2	SIN_1005408	7223009	7224697	IPR009880; Glyoxal oxidase, N-terminal#IPR015202; Domain of unknown function DUF1929
SY-YB,YMB-LG2_7236995	LG2	SIN_1005409	7226642	7228330	IPR009880; Glyoxal oxidase, N-terminal#IPR015202; Domain of unknown function DUF1929
SY-YB,YMB-LG2_7236995	LG2	SIN_1005410	7241833	7243515	IPR009880; Glyoxal oxidase, N-terminal#IPR015202; Domain of unknown function DUF1929
SY-YB,YMB-LG2_7236995	LG2	SIN_1005411	7253002	7255199	NA
SY-YB,YMB-LG2_7236995	LG2	SIN_1005412	7262935	7263174	NA
SY-YB,YMB-LG2_7236995	LG2	SIN_1005413	7280026	7281761	IPR004367; Cyclin, C-terminal#IPR006670; Cyclin#IPR006671; Cyclin, N-terminal
SY-YB,YMB-LG2_7236995	LG2	SIN_1005414	7294579	7303192	IPR007863; Peptidase M16, C-terminal
SY-YB,YMB-LG2_7236995	LG2	SIN_1005415	7303558	7303812	IPR011765; Peptidase M16, N-terminal
SY-YB,YMB-LG2_7236995	LG2	SIN_1005416	7305412	7306102	IPR001266; Ribosomal protein S19e#IPR018277; Ribosomal protein S19e, conserved site
SY-YB,YMB-LG2_7236995	LG2	SIN_1005417	7307973	7312564	IPR021602; Protein of unknown function DUF3223
SY-YB,YMB-LG2_7236995	LG2	SIN_1005418	7316337	7317917	IPR001810; F-box domain, cyclin-like#IPR006553; Leucine-rich repeat, cysteine-containing subtype
SY-YB,YMB-LG2_7236995	LG2	SIN_1005419	7321191	7325367	IPR006603; Cystinosin/ERS1p repeat
SY-YB,YMB-LG2_7236995	LG2	SIN_1005420	7326496	7327825	NA
WH-TMB-LG2_8227531	LG2	SIN_1023971	8148389	8149695	NA
WH-TMB-LG2_8227531	LG2	SIN_1023970	8166361	8169504	NA
WH-TMB-LG2_8227531	LG2	SIN_1023969	8208727	8213582	IPR006043; Xanthine/uracil/vitamin C permease
WH-TMB-LG2_8227531	LG2	SIN_1023968	8217177	8223368	NA
WH-TMB-LG2_8227531	LG2	SIN_1023967	8236756	8237300	NA
WH-TMB-LG2_8227531	LG2	SIN_1023966	8251487	8252071	NA
WH-TMB-LG2_8227531	LG2	SIN_1023965	8254656	8256017	NA
WH-TMB-LG2_8227531	LG2	SIN_1023964	8266982	8267251	NA
WH-TMB-LG2_8227531	LG2	SIN_1023963	8267898	8270871	NA
WH-TMB-LG2_8227531	LG2	SIN_1023962	8276070	8279371	NA
WH-TMB-LG2_8227531	LG2	SIN_1023961	8286535	8290512	IPR013026; Tetratricopeptide repeat-containing#IPR019734; Tetratricopeptide repeat
WH-TMB-LG2_8227531	LG2	SIN_1023960	8302576	8303522	NA
WH-TMB-LG2_8227531	LG2	SIN_1023959	8306278	8310251	IPR000439; Ribosomal protein L15e#IPR020925; Ribosomal protein L15e, conserved site
WH-TMB-LG2_8227531	LG2	SIN_1023958	8316859	8317161	NA
WH-TMB-LG2_8227531	LG2	SIN_1023957	8322354	8323436	IPR001810; F-box domain, cyclin-like
WH-TMB-LG2_8227531	LG2	SIN_1023956	8324155	8327384	IPR001925; Porin, eukaryotic type
NN-TMB,WMB-LG2_8388879	LG2	SIN_1023960	8302576	8303522	NA
NN-TMB,WMB-LG2_8388879	LG2	SIN_1023959	8306278	8310251	IPR000439; Ribosomal protein L15e#IPR020925; Ribosomal protein L15e, conserved site
NN-TMB,WMB-LG2_8388879	LG2	SIN_1023958	8316859	8317161	NA
NN-TMB,WMB-LG2_8388879	LG2	SIN_1023957	8322354	8323436	IPR001810; F-box domain, cyclin-like
NN-TMB,WMB-LG2_8388879	LG2	SIN_1023956	8324155	8327384	IPR001925; Porin, eukaryotic type
NN-TMB,WMB-LG2_8388879	LG2	SIN_1023955	8337863	8338628	NA
NN-TMB,WMB-LG2_8388879	LG2	SIN_1023954	8354913	8364948	IPR003386; Lecithin:cholesterol acyltransferase#IPR005607; BSD
NN-TMB,WMB-LG2_8388879	LG2	SIN_1023953	8372105	8372326	NA
NN-TMB,WMB-LG2_8388879	LG2	SIN_1023952	8388237	8390036	NA
NN-TMB,WMB-LG2_8388879	LG2	SIN_1023951	8427178	8436603	IPR019141; Protein of unknown function DUF2045
NN-TMB,WMB-LG2_8388879	LG2	SIN_1023950	8448807	8451916	IPR001092; Helix-loop-helix DNA-binding domain
NN-TMB,WMB-LG2_8388879	LG2	SIN_1023949	8453051	8455420	NA
NN-TMB,WMB-LG2_8388879	LG2	SIN_1023948	8466677	8468539	IPR002885; Pentatricopeptide repeat
NN-TMB,WMB-LG2_8388879	LG2	SIN_1023947	8482629	8483087	NA
NN-SNMB-LG2_8402105	LG2	SIN_1023960	8302576	8303522	NA
NN-SNMB-LG2_8402105	LG2	SIN_1023959	8306278	8310251	IPR000439; Ribosomal protein L15e#IPR020925; Ribosomal protein L15e, conserved site
NN-SNMB-LG2_8402105	LG2	SIN_1023958	8316859	8317161	NA
NN-SNMB-LG2_8402105	LG2	SIN_1023957	8322354	8323436	IPR001810; F-box domain, cyclin-like
NN-SNMB-LG2_8402105	LG2	SIN_1023956	8324155	8327384	IPR001925; Porin, eukaryotic type
NN-SNMB-LG2_8402105	LG2	SIN_1023955	8337863	8338628	NA
NN-SNMB-LG2_8402105	LG2	SIN_1023954	8354913	8364948	IPR003386; Lecithin:cholesterol acyltransferase#IPR005607; BSD
NN-SNMB-LG2_8402105	LG2	SIN_1023953	8372105	8372326	NA
NN-SNMB-LG2_8402105	LG2	SIN_1023952	8388237	8390036	NA
NN-SNMB-LG2_8402105	LG2	SIN_1023951	8427178	8436603	IPR019141; Protein of unknown function DUF2045
NN-SNMB-LG2_8402105	LG2	SIN_1023950	8448807	8451916	IPR001092; Helix-loop-helix DNA-binding domain
NN-SNMB-LG2_8402105	LG2	SIN_1023949	8453051	8455420	NA
NN-SNMB-LG2_8402105	LG2	SIN_1023948	8466677	8468539	IPR002885; Pentatricopeptide repeat
NN-SNMB-LG2_8402105	LG2	SIN_1023947	8482629	8483087	NA
SY-YB-LG2_8880586	LG2	SIN_1023930	8804313	8805072	NA
SY-YB-LG2_8880586	LG2	SIN_1023929	8816957	8818014	NA
SY-YB-LG2_8880586	LG2	SIN_1023928	8822146	8822751	NA
SY-YB-LG2_8880586	LG2	SIN_1023927	8830225	8830656	NA
SY-YB-LG2_8880586	LG2	SIN_1023926	8839122	8839494	NA
SY-YB-LG2_8880586	LG2	SIN_1023925	8843905	8847460	NA
SY-YB-LG2_8880586	LG2	SIN_1023924	8850397	8852748	IPR002885; Pentatricopeptide repeat
SY-YB-LG2_8880586	LG2	SIN_1023923	8853079	8856473	IPR008546; Domain of unknown function DUF828#IPR013666; Pleckstrin-like, plant
SY-YB-LG2_8880586	LG2	SIN_1023922	8864289	8864843	NA
SY-YB-LG2_8880586	LG2	SIN_1023921	8876119	8878158	NA
SY-YB-LG2_8880586	LG2	SIN_1023920	8884342	8890731	IPR006694; Fatty acid hydroxylase#IPR021940; Uncharacterised protein, Wax2 C-terminal
SY-YB-LG2_8880586	LG2	SIN_1023919	8897822	8898573	NA
SY-YB-LG2_8880586	LG2	SIN_1023918	8916376	8918823	IPR000301; Tetraspanin, subgroup#IPR018499; Tetraspanin#IPR018503; Tetraspanin, conserved site
SY-YB-LG2_8880586	LG2	SIN_1023917	8936531	8941326	IPR000182; GCN5-related N-acetyltransferase (GNAT) domain
SY-YB-LG2_8880586	LG2	SIN_1023916	8953503	8954135	NA
SY-YB-LG2_8880586	LG2	SIN_1023915	8957548	8960080	IPR003213; Cytochrome c oxidase, subunit VIb
WH-TMM,WMM,SY-TMM-LG2_9244103	LG2	SIN_1023904	9151281	9152489	IPR007112; Expansin/pollen allergen, DPBB domain#IPR009009; Barwin-related endoglucanase
WH-TMM,WMM,SY-TMM-LG2_9244103	LG2	SIN_1023903	9172317	9172881	IPR007112; Expansin/pollen allergen, DPBB domain#IPR009009; Barwin-related endoglucanase
WH-TMM,WMM,SY-TMM-LG2_9244103	LG2	SIN_1023902	9181385	9181915	IPR001841; Zinc finger, RING-type#IPR018957; Zinc finger, C3HC4 RING-type
WH-TMM,WMM,SY-TMM-LG2_9244103	LG2	SIN_1023901	9198538	9205692	IPR001563; Peptidase S10, serine carboxypeptidase
WH-TMM,WMM,SY-TMM-LG2_9244103	LG2	SIN_1023900	9252196	9262955	IPR001563; Peptidase S10, serine carboxypeptidase#IPR018202; Peptidase S10, serine carboxypeptidase, active site
WH-TMM,WMM,SY-TMM-LG2_9244103	LG2	SIN_1023899	9268202	9278430	IPR001563; Peptidase S10, serine carboxypeptidase
WH-TMM,WMM,SY-TMM-LG2_9244103	LG2	SIN_1023898	9291535	9303024	IPR001563; Peptidase S10, serine carboxypeptidase
WH-TMM,WMM,SY-TMM-LG2_9244103	LG2	SIN_1023897	9319216	9320094	NA
NN-LCNB-LG2_9586384	LG2	SIN_1023890	9492005	9497621	IPR000756; Diacylglycerol kinase, accessory domain
NN-LCNB-LG2_9586384	LG2	SIN_1023889	9502017	9513141	IPR001320; Ionotropic glutamate receptor#IPR001508; NMDA receptor#IPR001638; Extracellular solute-binding protein, family 3#IPR001828; Extracellular ligand-binding receptor
NN-LCNB-LG2_9586384	LG2	SIN_1023888	9536906	9538178	NA
NN-LCNB-LG2_9586384	LG2	SIN_1023887	9540020	9545600	IPR001320; Ionotropic glutamate receptor#IPR001638; Extracellular solute-binding protein, family 3#IPR001828; Extracellular ligand-binding receptor
NN-LCNB-LG2_9586384	LG2	SIN_1023886	9548141	9550539	IPR001320; Ionotropic glutamate receptor#IPR001638; Extracellular solute-binding protein, family 3#IPR001828; Extracellular ligand-binding receptor
NN-LCNB-LG2_9586384	LG2	SIN_1023885	9587864	9588205	NA
NN-LCNB-LG2_9586384	LG2	SIN_1023884	9589675	9590004	NA
NN-LCNB-LG2_9586384	LG2	SIN_1023883	9601813	9602769	NA
NN-LCNB-LG2_9586384	LG2	SIN_1023882	9615710	9615940	NA
NN-LCNB-LG2_9586384	LG2	SIN_1023881	9617584	9624302	IPR002885; Pentatricopeptide repeat
NN-LCNB-LG2_9586384	LG2	SIN_1023880	9626012	9627824	IPR000719; Protein kinase, catalytic domain#IPR002290; Serine/threonine-protein kinase domain#IPR008271; Serine/threonine-protein kinase, active site#IPR017441; Protein kinase, ATP binding site#IPR017442; Serine/threonine-protein kinase-like domain#IPR020635; Tyrosine-protein kinase, catalytic domain
NN-LCNB-LG2_9586384	LG2	SIN_1023879	9634141	9634425	NA
NN-LCNB-LG2_9586384	LG2	SIN_1023878	9640308	9643962	NA
NN-LCNB-LG2_9586384	LG2	SIN_1023877	9655751	9656982	IPR000315; Zinc finger, B-box#IPR010402; CCT domain
NN-LCNB-LG2_9586384	LG2	SIN_1023876	9680645	9686245	IPR001017; Dehydrogenase, E1 component#IPR005475; Transketolase-like, pyrimidine-binding domain#IPR005476; Transketolase, C-terminal#IPR020826; Transketolase binding site
SY-YB-LG2_10082905	LG2	SIN_1023852	9990763	9990972	NA
SY-YB-LG2_10082905	LG2	SIN_1023851	9995740	9996084	IPR000528; Plant lipid transfer protein/Par allergen#IPR003612; Plant lipid transfer protein/seed storage/trypsin-alpha amylase inhibitor
SY-YB-LG2_10082905	LG2	SIN_1023850	10000332	10001074	NA
SY-YB-LG2_10082905	LG2	SIN_1023849	10002999	10003514	NA
SY-YB-LG2_10082905	LG2	SIN_1023848	10006621	10007491	IPR004182; GRAM
SY-YB-LG2_10082905	LG2	SIN_1023847	10011274	10012245	IPR002659; Glycosyl transferase, family 31
SY-YB-LG2_10082905	LG2	SIN_1023846	10019301	10021078	NA
SY-YB-LG2_10082905	LG2	SIN_1023845	10025485	10026355	NA
SY-YB-LG2_10082905	LG2	SIN_1023844	10042487	10045374	IPR003593; ATPase, AAA+ type, core#IPR003959; ATPase, AAA-type, core
SY-YB-LG2_10082905	LG2	SIN_1023843	10064160	10065915	IPR015260; Syntaxin 6, N-terminal
SY-YB-LG2_10082905	LG2	SIN_1023842	10069911	10070771	IPR013632; DNA recombination and repair protein Rad51, C-terminal#IPR020588; DNA recombination/repair protein RecA/RadB, ATP-binding domain
SY-YB-LG2_10082905	LG2	SIN_1023841	10076789	10078089	NA
SY-YB-LG2_10082905	LG2	SIN_1023840	10086509	10086697	NA
SY-YB-LG2_10082905	LG2	SIN_1023839	10095098	10097654	IPR013747; 3-Oxoacyl-[acyl-carrier-protein (ACP)] synthase III C-terminal#IPR013751; 3-Oxoacyl-[acyl-carrier-protein (ACP)] synthase III
SY-YB-LG2_10082905	LG2	SIN_1023838	10101322	10104090	IPR005834; Haloacid dehalogenase-like hydrolase
SY-YB-LG2_10082905	LG2	SIN_1023837	10122700	10123725	IPR003311; AUX/IAA protein#IPR011525; Aux/IAA-ARF-dimerisation
SY-YB-LG2_10082905	LG2	SIN_1023836	10133254	10133511	NA
SY-YB-LG2_10082905	LG2	SIN_1023835	10140279	10146677	IPR001094; Flavodoxin#IPR001433; Oxidoreductase FAD/NAD(P)-binding#IPR001709; Flavoprotein pyridine nucleotide cytochrome reductase#IPR003097; FAD-binding, type 1#IPR008254; Flavodoxin/nitric oxide synthase#IPR017927; Ferredoxin reductase-type FAD-binding domain
SY-YB-LG2_10082905	LG2	SIN_1023834	10162015	10163601	NA
SY-YB-LG2_10082905	LG2	SIN_1023833	10167803	10174193	IPR021622; Afadin/alpha-actinin-binding
SY-YB-LG2_10082905	LG2	SIN_1023832	10175065	10176534	IPR007789; Protein of unknown function DUF688
SY-YMB-LG2_10085395	LG2	SIN_1023852	9990763	9990972	NA
SY-YMB-LG2_10085395	LG2	SIN_1023851	9995740	9996084	IPR000528; Plant lipid transfer protein/Par allergen#IPR003612; Plant lipid transfer protein/seed storage/trypsin-alpha amylase inhibitor
SY-YMB-LG2_10085395	LG2	SIN_1023850	10000332	10001074	NA
SY-YMB-LG2_10085395	LG2	SIN_1023849	10002999	10003514	NA
SY-YMB-LG2_10085395	LG2	SIN_1023848	10006621	10007491	IPR004182; GRAM
SY-YMB-LG2_10085395	LG2	SIN_1023847	10011274	10012245	IPR002659; Glycosyl transferase, family 31
SY-YMB-LG2_10085395	LG2	SIN_1023846	10019301	10021078	NA
SY-YMB-LG2_10085395	LG2	SIN_1023845	10025485	10026355	NA
SY-YMB-LG2_10085395	LG2	SIN_1023844	10042487	10045374	IPR003593; ATPase, AAA+ type, core#IPR003959; ATPase, AAA-type, core
SY-YMB-LG2_10085395	LG2	SIN_1023843	10064160	10065915	IPR015260; Syntaxin 6, N-terminal
SY-YMB-LG2_10085395	LG2	SIN_1023842	10069911	10070771	IPR013632; DNA recombination and repair protein Rad51, C-terminal#IPR020588; DNA recombination/repair protein RecA/RadB, ATP-binding domain
SY-YMB-LG2_10085395	LG2	SIN_1023841	10076789	10078089	NA
SY-YMB-LG2_10085395	LG2	SIN_1023840	10086509	10086697	NA
SY-YMB-LG2_10085395	LG2	SIN_1023839	10095098	10097654	IPR013747; 3-Oxoacyl-[acyl-carrier-protein (ACP)] synthase III C-terminal#IPR013751; 3-Oxoacyl-[acyl-carrier-protein (ACP)] synthase III
SY-YMB-LG2_10085395	LG2	SIN_1023838	10101322	10104090	IPR005834; Haloacid dehalogenase-like hydrolase
SY-YMB-LG2_10085395	LG2	SIN_1023837	10122700	10123725	IPR003311; AUX/IAA protein#IPR011525; Aux/IAA-ARF-dimerisation
SY-YMB-LG2_10085395	LG2	SIN_1023836	10133254	10133511	NA
SY-YMB-LG2_10085395	LG2	SIN_1023835	10140279	10146677	IPR001094; Flavodoxin#IPR001433; Oxidoreductase FAD/NAD(P)-binding#IPR001709; Flavoprotein pyridine nucleotide cytochrome reductase#IPR003097; FAD-binding, type 1#IPR008254; Flavodoxin/nitric oxide synthase#IPR017927; Ferredoxin reductase-type FAD-binding domain
SY-YMB-LG2_10085395	LG2	SIN_1023834	10162015	10163601	NA
SY-YMB-LG2_10085395	LG2	SIN_1023833	10167803	10174193	IPR021622; Afadin/alpha-actinin-binding
SY-YMB-LG2_10085395	LG2	SIN_1023832	10175065	10176534	IPR007789; Protein of unknown function DUF688
WH-TMB-LG2_10438369	LG2	SIN_1023819	10340420	10342936	IPR002885; Pentatricopeptide repeat
WH-TMB-LG2_10438369	LG2	SIN_1023818	10363966	10364319	NA
WH-TMB-LG2_10438369	LG2	SIN_1023817	10371960	10372238	NA
WH-TMB-LG2_10438369	LG2	SIN_1023816	10376168	10377940	IPR008590; Protein of unknown function DUF872, transmembrane
WH-TMB-LG2_10438369	LG2	SIN_1023815	10384694	10386867	IPR000719; Protein kinase, catalytic domain#IPR001245; Serine-threonine/tyrosine-protein kinase#IPR002290; Serine/threonine-protein kinase domain#IPR008271; Serine/threonine-protein kinase, active site#IPR020635; Tyrosine-protein kinase, catalytic domain
WH-TMB-LG2_10438369	LG2	SIN_1023814	10390217	10390444	NA
WH-TMB-LG2_10438369	LG2	SIN_1023813	10397197	10401344	IPR004253; Domain of unknown function DUF231, plant
WH-TMB-LG2_10438369	LG2	SIN_1023812	10406522	10408496	IPR004853; Domain of unknown function DUF250#IPR013657; UAA transporter
WH-TMB-LG2_10438369	LG2	SIN_1023811	10410211	10413402	NA
WH-TMB-LG2_10438369	LG2	SIN_1023810	10413908	10414102	IPR010666; Zinc finger, GRF-type
WH-TMB-LG2_10438369	LG2	SIN_1023809	10421176	10423610	IPR004776; Auxin efflux carrier
WH-TMB-LG2_10438369	LG2	SIN_1023808	10429735	10431987	NA
WH-TMB-LG2_10438369	LG2	SIN_1023807	10444225	10445549	IPR003106; Leucine zipper, homeobox-associated
WH-TMB-LG2_10438369	LG2	SIN_1023806	10451805	10456252	IPR002109; Glutaredoxin#IPR011767; Glutaredoxin active site#IPR014025; Glutaredoxin subgroup
WH-TMB-LG2_10438369	LG2	SIN_1023805	10460422	10461519	IPR001841; Zinc finger, RING-type#IPR018957; Zinc finger, C3HC4 RING-type
WH-TMB-LG2_10438369	LG2	SIN_1023804	10466543	10468168	IPR005735; Zinc finger, LSD1-type
WH-TMB-LG2_10438369	LG2	SIN_1023803	10478486	10479619	IPR001810; F-box domain, cyclin-like
WH-TMB-LG2_10438369	LG2	SIN_1023802	10484567	10485112	NA
WH-TMB-LG2_10438369	LG2	SIN_1023801	10487660	10492200	NA
WH-TMB-LG2_10438369	LG2	SIN_1023800	10493797	10503647	IPR003128; Villin headpiece#IPR007122; Gelsolin#IPR007123; Gelsolin domain
WH-TMB-LG2_10438369	LG2	SIN_1023799	10505613	10508271	NA
WH-TMB-LG2_10438369	LG2	SIN_1023798	10508780	10512805	IPR002917; GTP-binding protein, HSR1-related#IPR006073; GTP1/OBG#IPR006169; GTP1/OBG subdomain#IPR006689; ARF/SAR superfamily
WH-TMB-LG2_10438369	LG2	SIN_1023797	10513507	10515446	IPR001810; F-box domain, cyclin-like
WH-TMB-LG2_10438369	LG2	SIN_1023796	10522661	10523286	NA
WH-TMB-LG2_10438369	LG2	SIN_1023795	10524921	10525160	NA
WH-TMB-LG2_10438369	LG2	SIN_1023794	10532960	10534315	IPR001461; Peptidase A1
WH-TMB-LG2_10438369	LG2	SIN_1023793	10536491	10537195	NA
SY-TMM,WMM-LG2_11245765	LG2	SIN_1023721	11180891	11188837	IPR000357; HEAT#IPR015016; Splicing factor 3B subunit 1#IPR021133; HEAT, type 2
SY-TMM,WMM-LG2_11245765	LG2	SIN_1023720	11200512	11202306	IPR008889; VQ
SY-TMM,WMM-LG2_11245765	LG2	SIN_1023719	11239598	11245762	IPR000719; Protein kinase, catalytic domain#IPR002290; Serine/threonine-protein kinase domain#IPR008266; Tyrosine-protein kinase, active site#IPR017442; Serine/threonine-protein kinase-like domain#IPR020635; Tyrosine-protein kinase, catalytic domain
SY-TMM,WMM-LG2_11245765	LG2	SIN_1023718	11256531	11259432	IPR000719; Protein kinase, catalytic domain#IPR001245; Serine-threonine/tyrosine-protein kinase#IPR002290; Serine/threonine-protein kinase domain#IPR020635; Tyrosine-protein kinase, catalytic domain
SY-TMM,WMM-LG2_11245765	LG2	SIN_1023717	11260677	11263451	IPR001841; Zinc finger, RING-type#IPR018957; Zinc finger, C3HC4 RING-type
SY-TMM,WMM-LG2_11245765	LG2	SIN_1023716	11265063	11265627	IPR000449; Ubiquitin-associated/translation elongation factor EF1B, N-terminal#IPR002715; Nascent polypeptide-associated complex NAC
SY-TMM,WMM-LG2_11245765	LG2	SIN_1023715	11268693	11277840	IPR003029; Ribosomal protein S1, RNA-binding domain#IPR006641; YqgF/RNase H-like domain#IPR022967; RNA-binding domain, S1
SY-TMM,WMM-LG2_11245765	LG2	SIN_1023714	11286008	11289675	NA
SY-TMM,WMM-LG2_11245765	LG2	SIN_1023713	11291907	11295923	IPR000403; Phosphatidylinositol 3-/4-kinase, catalytic
SY-TMM,WMM-LG2_11245765	LG2	SIN_1023712	11299165	11300156	IPR002562; 3'-5' exonuclease
SY-TMM,WMM-LG2_11245765	LG2	SIN_1023711	11303206	11304130	IPR002562; 3'-5' exonuclease
SY-TMM,WMM-LG2_11245765	LG2	SIN_1023710	11305220	11306148	IPR002562; 3'-5' exonuclease
SY-TMM,WMM-LG2_11245765	LG2	SIN_1023709	11310519	11312357	IPR002885; Pentatricopeptide repeat
SY-TMM,WMM-LG2_11245765	LG2	SIN_1023708	11313445	11316252	IPR000719; Protein kinase, catalytic domain#IPR001772; Kinase-associated KA1#IPR002290; Serine/threonine-protein kinase domain#IPR008271; Serine/threonine-protein kinase, active site#IPR015940; Ubiquitin-associated/translation elongation factor EF1B, N-terminal, eukaryote#IPR017441; Protein kinase, ATP binding site#IPR017442; Serine/threonine-protein kinase-like domain#IPR020635; Tyrosine-protein…
SY-TMM,WMM-LG2_11245765	LG2	SIN_1023707	11316651	11322828	NA
SY-TMM,WMM-LG2_11245765	LG2	SIN_1023706	11327540	11328298	IPR007087; Zinc finger, C2H2-type
SY-TMM,WMM-LG2_11245765	LG2	SIN_1023705	11330675	11338490	IPR000719; Protein kinase, catalytic domain#IPR001932; Protein phosphatase 2C-like#IPR002290; Serine/threonine-protein kinase domain#IPR008271; Serine/threonine-protein kinase, active site#IPR014045; Protein phosphatase 2C, N-terminal#IPR017442; Serine/threonine-protein kinase-like domain#IPR020635; Tyrosine-protein kinase, catalytic domain
SY-SNMM-LG2_11279036	LG2	SIN_1023721	11180891	11188837	IPR000357; HEAT#IPR015016; Splicing factor 3B subunit 1#IPR021133; HEAT, type 2
SY-SNMM-LG2_11279036	LG2	SIN_1023720	11200512	11202306	IPR008889; VQ
SY-SNMM-LG2_11279036	LG2	SIN_1023719	11239598	11245762	IPR000719; Protein kinase, catalytic domain#IPR002290; Serine/threonine-protein kinase domain#IPR008266; Tyrosine-protein kinase, active site#IPR017442; Serine/threonine-protein kinase-like domain#IPR020635; Tyrosine-protein kinase, catalytic domain
SY-SNMM-LG2_11279036	LG2	SIN_1023718	11256531	11259432	IPR000719; Protein kinase, catalytic domain#IPR001245; Serine-threonine/tyrosine-protein kinase#IPR002290; Serine/threonine-protein kinase domain#IPR020635; Tyrosine-protein kinase, catalytic domain
SY-SNMM-LG2_11279036	LG2	SIN_1023717	11260677	11263451	IPR001841; Zinc finger, RING-type#IPR018957; Zinc finger, C3HC4 RING-type
SY-SNMM-LG2_11279036	LG2	SIN_1023716	11265063	11265627	IPR000449; Ubiquitin-associated/translation elongation factor EF1B, N-terminal#IPR002715; Nascent polypeptide-associated complex NAC
SY-SNMM-LG2_11279036	LG2	SIN_1023715	11268693	11277840	IPR003029; Ribosomal protein S1, RNA-binding domain#IPR006641; YqgF/RNase H-like domain#IPR022967; RNA-binding domain, S1
SY-SNMM-LG2_11279036	LG2	SIN_1023714	11286008	11289675	NA
SY-SNMM-LG2_11279036	LG2	SIN_1023713	11291907	11295923	IPR000403; Phosphatidylinositol 3-/4-kinase, catalytic
SY-SNMM-LG2_11279036	LG2	SIN_1023712	11299165	11300156	IPR002562; 3'-5' exonuclease
SY-SNMM-LG2_11279036	LG2	SIN_1023711	11303206	11304130	IPR002562; 3'-5' exonuclease
SY-SNMM-LG2_11279036	LG2	SIN_1023710	11305220	11306148	IPR002562; 3'-5' exonuclease
SY-SNMM-LG2_11279036	LG2	SIN_1023709	11310519	11312357	IPR002885; Pentatricopeptide repeat
SY-SNMM-LG2_11279036	LG2	SIN_1023708	11313445	11316252	IPR000719; Protein kinase, catalytic domain#IPR001772; Kinase-associated KA1#IPR002290; Serine/threonine-protein kinase domain#IPR008271; Serine/threonine-protein kinase, active site#IPR015940; Ubiquitin-associated/translation elongation factor EF1B, N-terminal, eukaryote#IPR017441; Protein kinase, ATP binding site#IPR017442; Serine/threonine-protein kinase-like domain#IPR020635; Tyrosine-protein…
SY-SNMM-LG2_11279036	LG2	SIN_1023707	11316651	11322828	NA
SY-SNMM-LG2_11279036	LG2	SIN_1023706	11327540	11328298	IPR007087; Zinc finger, C2H2-type
SY-SNMM-LG2_11279036	LG2	SIN_1023705	11330675	11338490	IPR000719; Protein kinase, catalytic domain#IPR001932; Protein phosphatase 2C-like#IPR002290; Serine/threonine-protein kinase domain#IPR008271; Serine/threonine-protein kinase, active site#IPR014045; Protein phosphatase 2C, N-terminal#IPR017442; Serine/threonine-protein kinase-like domain#IPR020635; Tyrosine-protein kinase, catalytic domain
SY-SNMM-LG2_11279036	LG2	SIN_1023704	11342252	11346129	IPR000010; Proteinase inhibitor I25, cystatin#IPR018073; Proteinase inhibitor I25, cystatin, conserved site#IPR020381; Proteinase inhibitor I25, cystatin, conserved region
SY-SNMM-LG2_11279036	LG2	SIN_1023703	11346576	11348751	IPR000620; Drug/metabolite transporter
SY-SNMM-LG2_11279036	LG2	SIN_1023702	11353913	11356077	IPR000620; Drug/metabolite transporter
SY-SNMM-LG2_11279036	LG2	SIN_1023701	11373455	11374969	IPR001128; Cytochrome P450#IPR002401; Cytochrome P450, E-class, group I#IPR017972; Cytochrome P450, conserved site
SY-SNMM-LG2_11279036	LG2	SIN_1023700	11375470	11377403	IPR000109; Oligopeptide transporter
SY-LCNM-LG2_12418837	LG2	SIN_1021056	12333216	12336317	IPR006214; Inhibitor of apoptosis-promoting Bax1-related
SY-LCNM-LG2_12418837	LG2	SIN_1021057	12338828	12345600	IPR000719; Protein kinase, catalytic domain#IPR002290; Serine/threonine-protein kinase domain#IPR008271; Serine/threonine-protein kinase, active site#IPR017442; Serine/threonine-protein kinase-like domain#IPR020635; Tyrosine-protein kinase, catalytic domain
SY-LCNM-LG2_12418837	LG2	SIN_1021058	12350717	12358002	IPR000535; Major sperm protein
SY-LCNM-LG2_12418837	LG2	SIN_1021059	12372820	12374462	IPR006734; Protein of unknown function DUF597
SY-LCNM-LG2_12418837	LG2	SIN_1021060	12387212	12387973	IPR002902; Gnk2-homologous domain
SY-LCNM-LG2_12418837	LG2	SIN_1021061	12395142	12397722	IPR000719; Protein kinase, catalytic domain#IPR002290; Serine/threonine-protein kinase domain#IPR002902; Gnk2-homologous domain#IPR008271; Serine/threonine-protein kinase, active site#IPR017441; Protein kinase, ATP binding site#IPR017442; Serine/threonine-protein kinase-like domain#IPR020635; Tyrosine-protein kinase, catalytic domain
SY-LCNM-LG2_12418837	LG2	SIN_1021062	12403155	12403889	IPR001841; Zinc finger, RING-type#IPR018957; Zinc finger, C3HC4 RING-type
SY-LCNM-LG2_12418837	LG2	SIN_1021063	12406848	12417072	IPR001984; Peptidase S16, Lon protease, C-terminal#IPR003111; Peptidase S16, lon N-terminal#IPR003593; ATPase, AAA+ type, core#IPR003959; ATPase, AAA-type, core#IPR008268; Peptidase S16, active site#IPR008269; Peptidase S16, Lon C-terminal
SY-LCNM-LG2_12418837	LG2	SIN_1021064	12421081	12424350	IPR018499; Tetraspanin
SY-LCNM-LG2_12418837	LG2	SIN_1021065	12425827	12432473	IPR007818; Protein of unknown function DUF702
SY-LCNM-LG2_12418837	LG2	SIN_1021066	12443821	12446605	IPR001092; Helix-loop-helix DNA-binding domain
SY-LCNM-LG2_12418837	LG2	SIN_1021067	12475081	12490164	IPR006935; UvrABC complex, subunit B#IPR014001; DEAD-like helicase#IPR018999; RNA helicase UPF1, UPF2-interacting domain
NN-YB-LG2_12685211	LG2	SIN_1021071	12588229	12593935	IPR018998; Endoribonuclease XendoU
NN-YB-LG2_12685211	LG2	SIN_1021072	12600276	12603982	IPR001371; Glycoside hydrolase, family 14B, plant#IPR001554; Glycoside hydrolase, family 14#IPR018238; Glycoside hydrolase, family 14, conserved site
NN-YB-LG2_12685211	LG2	SIN_1021073	12608577	12608873	NA
NN-YB-LG2_12685211	LG2	SIN_1021074	12615648	12621550	IPR000209; Peptidase S8/S53, subtilisin/kexin/sedolisin#IPR010259; Proteinase inhibitor I9, subtilisin propeptide#IPR022398; Peptidase S8/S53, subtilisin, active site
NN-YB-LG2_12685211	LG2	SIN_1021075	12625324	12627521	NA
NN-YB-LG2_12685211	LG2	SIN_1021076	12638928	12640531	IPR000704; Casein kinase II, regulatory subunit
NN-YB-LG2_12685211	LG2	SIN_1021077	12646695	12656010	IPR000727; Target SNARE coiled-coil domain#IPR005606; Sec20
NN-YB-LG2_12685211	LG2	SIN_1021078	12660085	12660681	NA
NN-YB-LG2_12685211	LG2	SIN_1021079	12670191	12680814	IPR006166; ERCC4 domain
NN-YB-LG2_12685211	LG2	SIN_1021080	12681711	12688120	IPR001125; Recoverin#IPR002048; Calcium-binding EF-hand#IPR018247; EF-Hand 1, calcium-binding site#IPR018249; EF-HAND 2
NN-YB-LG2_12685211	LG2	SIN_1021081	12698047	12702679	IPR015414; SNARE associated Golgi protein
NN-YB-LG2_12685211	LG2	SIN_1021082	12708504	12713048	IPR000504; RNA recognition motif domain
NN-YB-LG2_12685211	LG2	SIN_1021083	12715082	12724581	IPR001830; Glycosyl transferase, family 20#IPR003337; Trehalose-phosphatase
NN-YB-LG2_12685211	LG2	SIN_1021084	12737745	12739049	NA
NN-YB-LG2_12685211	LG2	SIN_1021085	12746276	12748196	NA
NN-YB-LG2_12685211	LG2	SIN_1021086	12755624	12756554	NA
NN-YB-LG2_12685211	LG2	SIN_1021087	12758305	12763670	IPR000727; Target SNARE coiled-coil domain#IPR006011; Syntaxin, N-terminal#IPR006012; Syntaxin/epimorphin, conserved site
NN-YB-LG2_12685211	LG2	SIN_1021088	12770861	12773429	IPR000504; RNA recognition motif domain
NN-YB-LG2_12685211	LG2	SIN_1021089	12776097	12776553	NA
WH-LLM-LG2_13958644	LG2	SIN_1021191	13866398	13869055	IPR001128; Cytochrome P450#IPR017972; Cytochrome P450, conserved site
WH-LLM-LG2_13958644	LG2	SIN_1021192	13872200	13874092	NA
WH-LLM-LG2_13958644	LG2	SIN_1021193	13879380	13883365	NA
WH-LLM-LG2_13958644	LG2	SIN_1021194	13890923	13916484	IPR001841; Zinc finger, RING-type#IPR003593; ATPase, AAA+ type, core#IPR003959; ATPase, AAA-type, core#IPR018957; Zinc finger, C3HC4 RING-type
WH-LLM-LG2_13958644	LG2	SIN_1021195	13920428	13922355	IPR003663; Sugar/inositol transporter#IPR005828; General substrate transporter#IPR005829; Sugar transporter, conserved site#IPR020846; Major facilitator superfamily
WH-LLM-LG2_13958644	LG2	SIN_1021196	13924792	13926863	IPR003663; Sugar/inositol transporter#IPR005828; General substrate transporter#IPR005829; Sugar transporter, conserved site#IPR020846; Major facilitator superfamily
WH-LLM-LG2_13958644	LG2	SIN_1021197	13930159	13931807	IPR003663; Sugar/inositol transporter#IPR005828; General substrate transporter#IPR005829; Sugar transporter, conserved site#IPR020846; Major facilitator superfamily
WH-LLM-LG2_13958644	LG2	SIN_1021198	13934823	13936717	IPR003663; Sugar/inositol transporter#IPR005828; General substrate transporter#IPR005829; Sugar transporter, conserved site#IPR020846; Major facilitator superfamily
WH-LLM-LG2_13958644	LG2	SIN_1021199	13939455	13941453	IPR003663; Sugar/inositol transporter#IPR005828; General substrate transporter#IPR005829; Sugar transporter, conserved site#IPR020846; Major facilitator superfamily
WH-LLM-LG2_13958644	LG2	SIN_1021200	13943945	13946085	IPR002885; Pentatricopeptide repeat
WH-LLM-LG2_13958644	LG2	SIN_1021201	13946769	13949077	IPR005746; Thioredoxin#IPR013766; Thioredoxin domain#IPR017936; Thioredoxin-like
WH-LLM-LG2_13958644	LG2	SIN_1021202	13951994	13954045	IPR001313; Pumilio RNA-binding repeat
WH-LLM-LG2_13958644	LG2	SIN_1021203	13957762	13958117	IPR001313; Pumilio RNA-binding repeat
WH-LLM-LG2_13958644	LG2	SIN_1021204	13960011	13963497	IPR001267; Thymidine kinase#IPR002885; Pentatricopeptide repeat#IPR020633; Thymidine kinase, conserved site
WH-LLM-LG2_13958644	LG2	SIN_1021205	13965547	13965902	IPR001313; Pumilio RNA-binding repeat
WH-LLM-LG2_13958644	LG2	SIN_1021206	13969740	13971826	IPR001313; Pumilio RNA-binding repeat
WH-LLM-LG2_13958644	LG2	SIN_1021207	13974061	13975002	IPR001841; Zinc finger, RING-type#IPR018957; Zinc finger, C3HC4 RING-type
WH-LLM-LG2_13958644	LG2	SIN_1021208	13978799	13981357	IPR004127; Prefoldin subunit
WH-LLM-LG2_13958644	LG2	SIN_1021209	13990018	13991873	IPR020828; Glyceraldehyde 3-phosphate dehydrogenase, NAD(P) binding domain#IPR020829; Glyceraldehyde 3-phosphate dehydrogenase, catalytic domain#IPR020830; Glyceraldehyde 3-phosphate dehydrogenase, active site#IPR020831; Glyceraldehyde/Erythrose phosphate dehydrogenase family
WH-LLM-LG2_13958644	LG2	SIN_1021210	13999532	14015994	IPR001609; Myosin head, motor domain
WH-LLM-LG2_13958644	LG2	SIN_1021211	14022751	14024652	IPR008547; Protein of unknown function DUF829, TMEM53
WH-LLM-LG2_13958644	LG2	SIN_1021212	14025751	14026779	IPR004182; GRAM
WH-LLM-LG2_13958644	LG2	SIN_1021213	14029066	14030583	IPR004182; GRAM
WH-LLM-LG2_13958644	LG2	SIN_1021214	14034730	14036273	IPR004182; GRAM
WH-LLM-LG2_13958644	LG2	SIN_1021215	14039562	14041589	IPR004182; GRAM
WH-LLM-LG2_13958644	LG2	SIN_1021216	14042698	14043677	NA
WH-LLM-LG2_13958644	LG2	SIN_1021217	14047673	14051335	IPR000070; Pectinesterase, catalytic#IPR018040; Pectinesterase, active site
SY-YMB-LG2_14019912	LG2	SIN_1021195	13920428	13922355	IPR003663; Sugar/inositol transporter#IPR005828; General substrate transporter#IPR005829; Sugar transporter, conserved site#IPR020846; Major facilitator superfamily
SY-YMB-LG2_14019912	LG2	SIN_1021196	13924792	13926863	IPR003663; Sugar/inositol transporter#IPR005828; General substrate transporter#IPR005829; Sugar transporter, conserved site#IPR020846; Major facilitator superfamily
SY-YMB-LG2_14019912	LG2	SIN_1021197	13930159	13931807	IPR003663; Sugar/inositol transporter#IPR005828; General substrate transporter#IPR005829; Sugar transporter, conserved site#IPR020846; Major facilitator superfamily
SY-YMB-LG2_14019912	LG2	SIN_1021198	13934823	13936717	IPR003663; Sugar/inositol transporter#IPR005828; General substrate transporter#IPR005829; Sugar transporter, conserved site#IPR020846; Major facilitator superfamily
SY-YMB-LG2_14019912	LG2	SIN_1021199	13939455	13941453	IPR003663; Sugar/inositol transporter#IPR005828; General substrate transporter#IPR005829; Sugar transporter, conserved site#IPR020846; Major facilitator superfamily
SY-YMB-LG2_14019912	LG2	SIN_1021200	13943945	13946085	IPR002885; Pentatricopeptide repeat
SY-YMB-LG2_14019912	LG2	SIN_1021201	13946769	13949077	IPR005746; Thioredoxin#IPR013766; Thioredoxin domain#IPR017936; Thioredoxin-like
SY-YMB-LG2_14019912	LG2	SIN_1021202	13951994	13954045	IPR001313; Pumilio RNA-binding repeat
SY-YMB-LG2_14019912	LG2	SIN_1021203	13957762	13958117	IPR001313; Pumilio RNA-binding repeat
SY-YMB-LG2_14019912	LG2	SIN_1021204	13960011	13963497	IPR001267; Thymidine kinase#IPR002885; Pentatricopeptide repeat#IPR020633; Thymidine kinase, conserved site
SY-YMB-LG2_14019912	LG2	SIN_1021205	13965547	13965902	IPR001313; Pumilio RNA-binding repeat
SY-YMB-LG2_14019912	LG2	SIN_1021206	13969740	13971826	IPR001313; Pumilio RNA-binding repeat
SY-YMB-LG2_14019912	LG2	SIN_1021207	13974061	13975002	IPR001841; Zinc finger, RING-type#IPR018957; Zinc finger, C3HC4 RING-type
SY-YMB-LG2_14019912	LG2	SIN_1021208	13978799	13981357	IPR004127; Prefoldin subunit
SY-YMB-LG2_14019912	LG2	SIN_1021209	13990018	13991873	IPR020828; Glyceraldehyde 3-phosphate dehydrogenase, NAD(P) binding domain#IPR020829; Glyceraldehyde 3-phosphate dehydrogenase, catalytic domain#IPR020830; Glyceraldehyde 3-phosphate dehydrogenase, active site#IPR020831; Glyceraldehyde/Erythrose phosphate dehydrogenase family
SY-YMB-LG2_14019912	LG2	SIN_1021210	13999532	14015994	IPR001609; Myosin head, motor domain
SY-YMB-LG2_14019912	LG2	SIN_1021211	14022751	14024652	IPR008547; Protein of unknown function DUF829, TMEM53
SY-YMB-LG2_14019912	LG2	SIN_1021212	14025751	14026779	IPR004182; GRAM
SY-YMB-LG2_14019912	LG2	SIN_1021213	14029066	14030583	IPR004182; GRAM
SY-YMB-LG2_14019912	LG2	SIN_1021214	14034730	14036273	IPR004182; GRAM
SY-YMB-LG2_14019912	LG2	SIN_1021215	14039562	14041589	IPR004182; GRAM
SY-YMB-LG2_14019912	LG2	SIN_1021216	14042698	14043677	NA
SY-YMB-LG2_14019912	LG2	SIN_1021217	14047673	14051335	IPR000070; Pectinesterase, catalytic#IPR018040; Pectinesterase, active site
SY-YMB-LG2_14019912	LG2	SIN_1021218	14053375	14059023	IPR001005; SANT domain, DNA binding#IPR014778; Myb, DNA-binding#IPR017884; SANT, eukarya#IPR017930; Transcription regulator HTH, Myb-type, DNA-binding
SY-YMB-LG2_14019912	LG2	SIN_1021219	14064775	14075345	IPR005479; Carbamoyl-phosphate synthetase, large subunit, ATP-binding#IPR005481; Carbamoyl-phosphate synthase, large subunit, N-terminal#IPR005482; Biotin carboxylase, C-terminal#IPR011761; ATP-grasp fold#IPR011764; Biotin carboxylation domain
SY-YMB-LG2_14019912	LG2	SIN_1021220	14077973	14083790	IPR002048; Calcium-binding EF-hand#IPR018247; EF-Hand 1, calcium-binding site#IPR018249; EF-HAND 2#IPR019577; SPARC/Testican, calcium-binding domain
SY-YMB-LG2_14019912	LG2	SIN_1021221	14084988	14089414	IPR001279; Beta-lactamase-like
SY-YMB-LG2_14019912	LG2	SIN_1021222	14090112	14090663	NA
SY-YMB-LG2_14019912	LG2	SIN_1021223	14093400	14105224	NA
SY-YMB-LG2_14019912	LG2	SIN_1021224	14108213	14110000	IPR001611; Leucine-rich repeat#IPR003591; Leucine-rich repeat, typical subtype#IPR013210; Leucine-rich repeat-containing N-terminal, type 2
SY-YMB-LG2_14019912	LG2	SIN_1021225	14115632	14119828	IPR007653; Signal peptidase 22kDa subunit
NN-LLM-LG2_14113273	LG2	SIN_1021211	14022751	14024652	IPR008547; Protein of unknown function DUF829, TMEM53
NN-LLM-LG2_14113273	LG2	SIN_1021212	14025751	14026779	IPR004182; GRAM
NN-LLM-LG2_14113273	LG2	SIN_1021213	14029066	14030583	IPR004182; GRAM
NN-LLM-LG2_14113273	LG2	SIN_1021214	14034730	14036273	IPR004182; GRAM
NN-LLM-LG2_14113273	LG2	SIN_1021215	14039562	14041589	IPR004182; GRAM
NN-LLM-LG2_14113273	LG2	SIN_1021216	14042698	14043677	NA
NN-LLM-LG2_14113273	LG2	SIN_1021217	14047673	14051335	IPR000070; Pectinesterase, catalytic#IPR018040; Pectinesterase, active site
NN-LLM-LG2_14113273	LG2	SIN_1021218	14053375	14059023	IPR001005; SANT domain, DNA binding#IPR014778; Myb, DNA-binding#IPR017884; SANT, eukarya#IPR017930; Transcription regulator HTH, Myb-type, DNA-binding
NN-LLM-LG2_14113273	LG2	SIN_1021219	14064775	14075345	IPR005479; Carbamoyl-phosphate synthetase, large subunit, ATP-binding#IPR005481; Carbamoyl-phosphate synthase, large subunit, N-terminal#IPR005482; Biotin carboxylase, C-terminal#IPR011761; ATP-grasp fold#IPR011764; Biotin carboxylation domain
NN-LLM-LG2_14113273	LG2	SIN_1021220	14077973	14083790	IPR002048; Calcium-binding EF-hand#IPR018247; EF-Hand 1, calcium-binding site#IPR018249; EF-HAND 2#IPR019577; SPARC/Testican, calcium-binding domain
NN-LLM-LG2_14113273	LG2	SIN_1021221	14084988	14089414	IPR001279; Beta-lactamase-like
NN-LLM-LG2_14113273	LG2	SIN_1021222	14090112	14090663	NA
NN-LLM-LG2_14113273	LG2	SIN_1021223	14093400	14105224	NA
NN-LLM-LG2_14113273	LG2	SIN_1021224	14108213	14110000	IPR001611; Leucine-rich repeat#IPR003591; Leucine-rich repeat, typical subtype#IPR013210; Leucine-rich repeat-containing N-terminal, type 2
NN-LLM-LG2_14113273	LG2	SIN_1021225	14115632	14119828	IPR007653; Signal peptidase 22kDa subunit
NN-LLM-LG2_14113273	LG2	SIN_1021226	14120088	14124794	IPR000571; Zinc finger, CCCH-type
NN-LLM-LG2_14113273	LG2	SIN_1021227	14126252	14136856	IPR022228; Protein of unknown function DUF3755
NN-LLM-LG2_14113273	LG2	SIN_1021228	14138438	14142127	IPR000719; Protein kinase, catalytic domain#IPR001611; Leucine-rich repeat#IPR002290; Serine/threonine-protein kinase domain#IPR003591; Leucine-rich repeat, typical subtype#IPR008271; Serine/threonine-protein kinase, active site#IPR013210; Leucine-rich repeat-containing N-terminal, type 2#IPR017441; Protein kinase, ATP binding site#IPR017442; Serine/threonine-protein kinase-like domain#IPR020635;…
NN-LLM-LG2_14113273	LG2	SIN_1021229	14146099	14164678	IPR000719; Protein kinase, catalytic domain#IPR001611; Leucine-rich repeat#IPR002290; Serine/threonine-protein kinase domain#IPR009457; Domain of unknown function DUF1084#IPR017442; Serine/threonine-protein kinase-like domain#IPR020635; Tyrosine-protein kinase, catalytic domain
NN-LLM-LG2_14113273	LG2	SIN_1021230	14167158	14169908	IPR000467; D111/G-patch
NN-LLM-LG2_14113273	LG2	SIN_1021231	14170843	14171582	NA
NN-LLM-LG2_14113273	LG2	SIN_1021232	14173873	14175471	IPR002143; Ribosomal protein L1
NN-LLM-LG2_14113273	LG2	SIN_1021233	14178573	14184264	IPR006638; Elongator protein 3/MiaB/NifB#IPR007197; Radical SAM
NN-LLM-LG2_14113273	LG2	SIN_1021234	14184856	14191352	NA
NN-LLM-LG2_14113273	LG2	SIN_1021235	14192895	14206386	IPR018249; EF-HAND 2
SY-CPMM-LG2_14486243	LG2	SIN_1021251	14400563	14407966	IPR006153; Cation/H+ exchanger
SY-CPMM-LG2_14486243	LG2	SIN_1021252	14411419	14411742	NA
SY-CPMM-LG2_14486243	LG2	SIN_1021253	14416629	14418872	IPR003689; Zinc/iron permease
SY-CPMM-LG2_14486243	LG2	SIN_1021254	14421006	14422139	IPR011417; ANTH#IPR013809; Epsin-like, N-terminal
SY-CPMM-LG2_14486243	LG2	SIN_1021255	14424938	14427069	IPR010409; GAGA binding-like
SY-CPMM-LG2_14486243	LG2	SIN_1021256	14433510	14434291	IPR019587; Polyketide cyclase/dehydrase
SY-CPMM-LG2_14486243	LG2	SIN_1021257	14437155	14439892	IPR001965; Zinc finger, PHD-type#IPR019786; Zinc finger, PHD-type, conserved site#IPR019787; Zinc finger, PHD-finger
SY-CPMM-LG2_14486243	LG2	SIN_1021258	14443378	14444297	IPR006702; Uncharacterised protein family UPF0497, trans-membrane plant
SY-CPMM-LG2_14486243	LG2	SIN_1021259	14446423	14447528	IPR006702; Uncharacterised protein family UPF0497, trans-membrane plant
SY-CPMM-LG2_14486243	LG2	SIN_1021260	14450963	14455921	IPR012458; Protein of unknown function DUF1664
SY-CPMM-LG2_14486243	LG2	SIN_1021261	14458310	14462215	IPR000719; Protein kinase, catalytic domain#IPR001611; Leucine-rich repeat#IPR002290; Serine/threonine-protein kinase domain#IPR003591; Leucine-rich repeat, typical subtype#IPR008271; Serine/threonine-protein kinase, active site#IPR013210; Leucine-rich repeat-containing N-terminal, type 2#IPR017441; Protein kinase, ATP binding site#IPR017442; Serine/threonine-protein kinase-like domain#IPR020635;…
SY-CPMM-LG2_14486243	LG2	SIN_1021262	14474806	14478767	IPR001464; Annexin#IPR018252; Annexin repeat, conserved site#IPR018502; Annexin repeat
SY-CPMM-LG2_14486243	LG2	SIN_1021263	14479855	14484457	IPR001789; Signal transduction response regulator, receiver domain#IPR003594; ATPase-like, ATP-binding domain#IPR004358; Signal transduction histidine kinase-related protein, C-terminal#IPR005467; Signal transduction histidine kinase, core#IPR006189; CHASE
SY-CPMM-LG2_14486243	LG2	SIN_1021264	14486627	14487843	IPR006189; CHASE
SY-CPMM-LG2_14486243	LG2	SIN_1021265	14508040	14509187	IPR007087; Zinc finger, C2H2-type
SY-CPMM-LG2_14486243	LG2	SIN_1021266	14511670	14514898	IPR004082; Protein of unknown function DUF1423, plant
SY-CPMM-LG2_14486243	LG2	SIN_1021267	14515485	14516807	IPR004877; Cytochrome b561, eukaryote#IPR006593; Cytochrome b561/ferric reductase transmembrane
SY-CPMM-LG2_14486243	LG2	SIN_1021268	14518707	14522585	IPR021627; Mediator complex subunit Med27
SY-CPMM-LG2_14486243	LG2	SIN_1021269	14538307	14541783	IPR000757; Glycoside hydrolase, family 16#IPR010713; Xyloglucan endo-transglycosylase, C-terminal
SY-CPMM-LG2_14486243	LG2	SIN_1021270	14544234	14549620	IPR001317; Carbamoyl-phosphate synthase, GATase domain#IPR006220; Anthranilate synthase component II/delta crystallin#IPR011702; Glutamine amidotransferase superfamily#IPR017926; Glutamine amidotransferase type 1
SY-CPMM-LG2_14486243	LG2	SIN_1021271	14554867	14561558	NA
SY-CPMM-LG2_14486243	LG2	SIN_1021272	14563864	14567500	IPR005345; PHF5-like
SY-CPMM-LG2_14486243	LG2	SIN_1021273	14569762	14574886	IPR000719; Protein kinase, catalytic domain#IPR001611; Leucine-rich repeat#IPR002290; Serine/threonine-protein kinase domain#IPR003591; Leucine-rich repeat, typical subtype#IPR008271; Serine/threonine-protein kinase, active site#IPR013210; Leucine-rich repeat-containing N-terminal, type 2#IPR017441; Protein kinase, ATP binding site#IPR017442; Serine/threonine-protein kinase-like domain#IPR020635;…
SY-WMM-LG2_14534837	LG2	SIN_1021257	14437155	14439892	IPR001965; Zinc finger, PHD-type#IPR019786; Zinc finger, PHD-type, conserved site#IPR019787; Zinc finger, PHD-finger
SY-WMM-LG2_14534837	LG2	SIN_1021258	14443378	14444297	IPR006702; Uncharacterised protein family UPF0497, trans-membrane plant
SY-WMM-LG2_14534837	LG2	SIN_1021259	14446423	14447528	IPR006702; Uncharacterised protein family UPF0497, trans-membrane plant
SY-WMM-LG2_14534837	LG2	SIN_1021260	14450963	14455921	IPR012458; Protein of unknown function DUF1664
SY-WMM-LG2_14534837	LG2	SIN_1021261	14458310	14462215	IPR000719; Protein kinase, catalytic domain#IPR001611; Leucine-rich repeat#IPR002290; Serine/threonine-protein kinase domain#IPR003591; Leucine-rich repeat, typical subtype#IPR008271; Serine/threonine-protein kinase, active site#IPR013210; Leucine-rich repeat-containing N-terminal, type 2#IPR017441; Protein kinase, ATP binding site#IPR017442; Serine/threonine-protein kinase-like domain#IPR020635;…
SY-WMM-LG2_14534837	LG2	SIN_1021262	14474806	14478767	IPR001464; Annexin#IPR018252; Annexin repeat, conserved site#IPR018502; Annexin repeat
SY-WMM-LG2_14534837	LG2	SIN_1021263	14479855	14484457	IPR001789; Signal transduction response regulator, receiver domain#IPR003594; ATPase-like, ATP-binding domain#IPR004358; Signal transduction histidine kinase-related protein, C-terminal#IPR005467; Signal transduction histidine kinase, core#IPR006189; CHASE
SY-WMM-LG2_14534837	LG2	SIN_1021264	14486627	14487843	IPR006189; CHASE
SY-WMM-LG2_14534837	LG2	SIN_1021265	14508040	14509187	IPR007087; Zinc finger, C2H2-type
SY-WMM-LG2_14534837	LG2	SIN_1021266	14511670	14514898	IPR004082; Protein of unknown function DUF1423, plant
SY-WMM-LG2_14534837	LG2	SIN_1021267	14515485	14516807	IPR004877; Cytochrome b561, eukaryote#IPR006593; Cytochrome b561/ferric reductase transmembrane
SY-WMM-LG2_14534837	LG2	SIN_1021268	14518707	14522585	IPR021627; Mediator complex subunit Med27
SY-WMM-LG2_14534837	LG2	SIN_1021269	14538307	14541783	IPR000757; Glycoside hydrolase, family 16#IPR010713; Xyloglucan endo-transglycosylase, C-terminal
SY-WMM-LG2_14534837	LG2	SIN_1021270	14544234	14549620	IPR001317; Carbamoyl-phosphate synthase, GATase domain#IPR006220; Anthranilate synthase component II/delta crystallin#IPR011702; Glutamine amidotransferase superfamily#IPR017926; Glutamine amidotransferase type 1
SY-WMM-LG2_14534837	LG2	SIN_1021271	14554867	14561558	NA
SY-WMM-LG2_14534837	LG2	SIN_1021272	14563864	14567500	IPR005345; PHF5-like
SY-WMM-LG2_14534837	LG2	SIN_1021273	14569762	14574886	IPR000719; Protein kinase, catalytic domain#IPR001611; Leucine-rich repeat#IPR002290; Serine/threonine-protein kinase domain#IPR003591; Leucine-rich repeat, typical subtype#IPR008271; Serine/threonine-protein kinase, active site#IPR013210; Leucine-rich repeat-containing N-terminal, type 2#IPR017441; Protein kinase, ATP binding site#IPR017442; Serine/threonine-protein kinase-like domain#IPR020635;…
SY-WMM-LG2_14534837	LG2	SIN_1021274	14579025	14605661	IPR021418; THO complex, subunitTHOC2, C-terminal#IPR021726; THO complex, subunitTHOC2, N-terminal
SY-WMM-LG2_14534837	LG2	SIN_1021275	14606675	14608039	IPR011417; ANTH#IPR013809; Epsin-like, N-terminal
SY-WMM-LG2_14534837	LG2	SIN_1021276	14609925	14615266	IPR008010; Membrane protein,Tapt1/CMV receptor
SY-WMM-LG2_14534837	LG2	SIN_1021277	14620449	14622105	IPR000315; Zinc finger, B-box#IPR006734; Protein of unknown function DUF597
SY-WMM-LG2_14534837	LG2	SIN_1021278	14624135	14626258	NA
SY-WMM-LG2_14534837	LG2	SIN_1021279	14629546	14632540	IPR000767; Disease resistance protein#IPR002182; NB-ARC
SY-YB,YMB-LG2_15016082	LG2	SIN_1021313	14928102	14929833	IPR010399; Tify#IPR018467; CO/COL/TOC1, conserved site
SY-YB,YMB-LG2_15016082	LG2	SIN_1021314	14938221	14939851	IPR000490; Glycoside hydrolase, family 17#IPR012946; X8
SY-YB,YMB-LG2_15016082	LG2	SIN_1021315	14940189	14944232	IPR001810; F-box domain, cyclin-like
SY-YB,YMB-LG2_15016082	LG2	SIN_1021316	14948499	14950182	IPR006461; Uncharacterised protein family Cys-rich
SY-YB,YMB-LG2_15016082	LG2	SIN_1021317	14950442	14952075	IPR006461; Uncharacterised protein family Cys-rich
SY-YB,YMB-LG2_15016082	LG2	SIN_1021318	14962001	14962633	IPR006501; Pectinesterase inhibitor
SY-YB,YMB-LG2_15016082	LG2	SIN_1021319	14974383	14975779	IPR001128; Cytochrome P450#IPR002401; Cytochrome P450, E-class, group I#IPR017972; Cytochrome P450, conserved site
SY-YB,YMB-LG2_15016082	LG2	SIN_1021320	14979426	14981927	IPR000070; Pectinesterase, catalytic#IPR006501; Pectinesterase inhibitor#IPR018040; Pectinesterase, active site
SY-YB,YMB-LG2_15016082	LG2	SIN_1021321	14985030	14994617	IPR005841; Alpha-D-phosphohexomutase#IPR005843; Alpha-D-phosphohexomutase, C-terminal#IPR005844; Alpha-D-phosphohexomutase, alpha/beta/alpha domain I#IPR005845; Alpha-D-phosphohexomutase, alpha/beta/alpha domain II#IPR005846; Alpha-D-phosphohexomutase, alpha/beta/alpha domain III#IPR016066; Alpha-D-phosphohexomutase, conserved site
SY-YB,YMB-LG2_15016082	LG2	SIN_1021322	14999967	15001439	IPR000823; Plant peroxidase#IPR002016; Haem peroxidase, plant/fungal/bacterial#IPR019793; Peroxidases heam-ligand binding site#IPR019794; Peroxidase, active site
SY-YB,YMB-LG2_15016082	LG2	SIN_1021323	15004650	15006166	IPR000823; Plant peroxidase#IPR002016; Haem peroxidase, plant/fungal/bacterial#IPR019793; Peroxidases heam-ligand binding site#IPR019794; Peroxidase, active site
SY-YB,YMB-LG2_15016082	LG2	SIN_1021324	15007584	15009146	IPR000823; Plant peroxidase#IPR002016; Haem peroxidase, plant/fungal/bacterial#IPR019793; Peroxidases heam-ligand binding site#IPR019794; Peroxidase, active site
SY-YB,YMB-LG2_15016082	LG2	SIN_1021325	15015316	15016760	IPR000823; Plant peroxidase#IPR002016; Haem peroxidase, plant/fungal/bacterial#IPR019793; Peroxidases heam-ligand binding site#IPR019794; Peroxidase, active site
SY-YB,YMB-LG2_15016082	LG2	SIN_1021326	15019882	15021469	IPR000823; Plant peroxidase#IPR002016; Haem peroxidase, plant/fungal/bacterial#IPR019793; Peroxidases heam-ligand binding site#IPR019794; Peroxidase, active site
SY-YB,YMB-LG2_15016082	LG2	SIN_1021327	15027976	15029321	IPR000823; Plant peroxidase#IPR002016; Haem peroxidase, plant/fungal/bacterial#IPR019793; Peroxidases heam-ligand binding site#IPR019794; Peroxidase, active site
SY-YB,YMB-LG2_15016082	LG2	SIN_1021328	15030712	15034147	IPR000719; Protein kinase, catalytic domain#IPR001245; Serine-threonine/tyrosine-protein kinase#IPR002290; Serine/threonine-protein kinase domain#IPR008271; Serine/threonine-protein kinase, active site#IPR020635; Tyrosine-protein kinase, catalytic domain
SY-YB,YMB-LG2_15016082	LG2	SIN_1021329	15042890	15047049	IPR007656; Protein of unknown function DUF593
SY-YB,YMB-LG2_15016082	LG2	SIN_1021330	15055460	15064383	IPR011417; ANTH#IPR013809; Epsin-like, N-terminal
SY-YB,YMB-LG2_15016082	LG2	SIN_1021331	15071889	15076791	IPR019308; Protein of unknown function DUF2359, TMEM214
SY-YB,YMB-LG2_15016082	LG2	SIN_1021332	15084721	15086297	NA
SY-YB,YMB-LG2_15016082	LG2	SIN_1021333	15110427	15113504	IPR005202; Transcription factor GRAS#IPR021914; Transcriptional factor DELLA, N-terminal
NN-MCNB-LG2_15051982	LG2	SIN_1021318	14962001	14962633	IPR006501; Pectinesterase inhibitor
NN-MCNB-LG2_15051982	LG2	SIN_1021319	14974383	14975779	IPR001128; Cytochrome P450#IPR002401; Cytochrome P450, E-class, group I#IPR017972; Cytochrome P450, conserved site
NN-MCNB-LG2_15051982	LG2	SIN_1021320	14979426	14981927	IPR000070; Pectinesterase, catalytic#IPR006501; Pectinesterase inhibitor#IPR018040; Pectinesterase, active site
NN-MCNB-LG2_15051982	LG2	SIN_1021321	14985030	14994617	IPR005841; Alpha-D-phosphohexomutase#IPR005843; Alpha-D-phosphohexomutase, C-terminal#IPR005844; Alpha-D-phosphohexomutase, alpha/beta/alpha domain I#IPR005845; Alpha-D-phosphohexomutase, alpha/beta/alpha domain II#IPR005846; Alpha-D-phosphohexomutase, alpha/beta/alpha domain III#IPR016066; Alpha-D-phosphohexomutase, conserved site
NN-MCNB-LG2_15051982	LG2	SIN_1021322	14999967	15001439	IPR000823; Plant peroxidase#IPR002016; Haem peroxidase, plant/fungal/bacterial#IPR019793; Peroxidases heam-ligand binding site#IPR019794; Peroxidase, active site
NN-MCNB-LG2_15051982	LG2	SIN_1021323	15004650	15006166	IPR000823; Plant peroxidase#IPR002016; Haem peroxidase, plant/fungal/bacterial#IPR019793; Peroxidases heam-ligand binding site#IPR019794; Peroxidase, active site
NN-MCNB-LG2_15051982	LG2	SIN_1021324	15007584	15009146	IPR000823; Plant peroxidase#IPR002016; Haem peroxidase, plant/fungal/bacterial#IPR019793; Peroxidases heam-ligand binding site#IPR019794; Peroxidase, active site
NN-MCNB-LG2_15051982	LG2	SIN_1021325	15015316	15016760	IPR000823; Plant peroxidase#IPR002016; Haem peroxidase, plant/fungal/bacterial#IPR019793; Peroxidases heam-ligand binding site#IPR019794; Peroxidase, active site
NN-MCNB-LG2_15051982	LG2	SIN_1021326	15019882	15021469	IPR000823; Plant peroxidase#IPR002016; Haem peroxidase, plant/fungal/bacterial#IPR019793; Peroxidases heam-ligand binding site#IPR019794; Peroxidase, active site
NN-MCNB-LG2_15051982	LG2	SIN_1021327	15027976	15029321	IPR000823; Plant peroxidase#IPR002016; Haem peroxidase, plant/fungal/bacterial#IPR019793; Peroxidases heam-ligand binding site#IPR019794; Peroxidase, active site
NN-MCNB-LG2_15051982	LG2	SIN_1021328	15030712	15034147	IPR000719; Protein kinase, catalytic domain#IPR001245; Serine-threonine/tyrosine-protein kinase#IPR002290; Serine/threonine-protein kinase domain#IPR008271; Serine/threonine-protein kinase, active site#IPR020635; Tyrosine-protein kinase, catalytic domain
NN-MCNB-LG2_15051982	LG2	SIN_1021329	15042890	15047049	IPR007656; Protein of unknown function DUF593
NN-MCNB-LG2_15051982	LG2	SIN_1021330	15055460	15064383	IPR011417; ANTH#IPR013809; Epsin-like, N-terminal
NN-MCNB-LG2_15051982	LG2	SIN_1021331	15071889	15076791	IPR019308; Protein of unknown function DUF2359, TMEM214
NN-MCNB-LG2_15051982	LG2	SIN_1021332	15084721	15086297	NA
NN-MCNB-LG2_15051982	LG2	SIN_1021333	15110427	15113504	IPR005202; Transcription factor GRAS#IPR021914; Transcriptional factor DELLA, N-terminal
NN-MCNB-LG2_15051982	LG2	SIN_1021334	15129572	15130407	NA
NN-MCNB-LG2_15051982	LG2	SIN_1021335	15134989	15137010	IPR000008; C2 calcium-dependent membrane targeting#IPR018029; C2 membrane targeting protein
NN-MCNB-LG2_15051982	LG2	SIN_1021336	15138996	15144728	IPR005841; Alpha-D-phosphohexomutase#IPR005844; Alpha-D-phosphohexomutase, alpha/beta/alpha domain I#IPR005845; Alpha-D-phosphohexomutase, alpha/beta/alpha domain II#IPR005846; Alpha-D-phosphohexomutase, alpha/beta/alpha domain III
NN-MCNB-LG2_15051982	LG2	SIN_1021337	15149900	15151636	IPR000916; Bet v I allergen
SY-YMM-LG2_15766201	LG2	SIN_1018389	15672048	15677946	IPR002934; Nucleotidyl transferase domain#IPR007010; Poly(A) polymerase, RNA-binding domain#IPR007012; Poly(A) polymerase, central domain
SY-YMM-LG2_15766201	LG2	SIN_1018388	15689415	15690646	IPR001841; Zinc finger, RING-type#IPR018957; Zinc finger, C3HC4 RING-type
SY-YMM-LG2_15766201	LG2	SIN_1018387	15713168	15720926	IPR004840; Amino acid permease, conserved site#IPR004841; Amino acid permease domain#IPR022617; Small ubiquitin-related modifier, SUMO
SY-YMM-LG2_15766201	LG2	SIN_1018386	15727193	15729429	NA
SY-YMM-LG2_15766201	LG2	SIN_1018385	15736308	15739369	IPR000326; Phosphatidic acid phosphatase type 2/haloperoxidase
SY-YMM-LG2_15766201	LG2	SIN_1018384	15750203	15753740	IPR000270; Phox/Bem1p
SY-YMM-LG2_15766201	LG2	SIN_1018383	15757989	15760795	IPR005299; SAM dependent carboxyl methyltransferase
SY-YMM-LG2_15766201	LG2	SIN_1018382	15763112	15764779	IPR005299; SAM dependent carboxyl methyltransferase
SY-YMM-LG2_15766201	LG2	SIN_1018381	15766885	15773110	IPR001680; WD40 repeat#IPR017986; WD40-repeat-containing domain#IPR019781; WD40 repeat, subgroup#IPR019782; WD40 repeat 2#IPR020472; G-protein beta WD-40 repeat
SY-YMM-LG2_15766201	LG2	SIN_1018380	15774282	15778528	IPR000073; Alpha/beta hydrolase fold-1
SY-YMM-LG2_15766201	LG2	SIN_1018379	15785255	15786186	IPR003311; AUX/IAA protein#IPR011525; Aux/IAA-ARF-dimerisation
SY-YMM-LG2_15766201	LG2	SIN_1018378	15788763	15791434	IPR000719; Protein kinase, catalytic domain#IPR001611; Leucine-rich repeat#IPR002290; Serine/threonine-protein kinase domain#IPR008271; Serine/threonine-protein kinase, active site#IPR013210; Leucine-rich repeat-containing N-terminal, type 2#IPR017442; Serine/threonine-protein kinase-like domain#IPR020635; Tyrosine-protein kinase, catalytic domain
SY-YMM-LG2_15766201	LG2	SIN_1018377	15798391	15798627	NA
SY-YMM-LG2_15766201	LG2	SIN_1018376	15800741	15806571	NA
SY-YMM-LG2_15766201	LG2	SIN_1018375	15807181	15808198	NA
SY-YMM-LG2_15766201	LG2	SIN_1018374	15816406	15818216	IPR001092; Helix-loop-helix DNA-binding domain
SY-YMM-LG2_15766201	LG2	SIN_1018373	15828591	15829337	NA
SY-YMM-LG2_15766201	LG2	SIN_1018372	15829873	15831787	IPR003388; Reticulon
SY-YMM-LG2_15766201	LG2	SIN_1018371	15837187	15837471	IPR003612; Plant lipid transfer protein/seed storage/trypsin-alpha amylase inhibitor
SY-YMM-LG2_15766201	LG2	SIN_1018370	15838555	15840847	IPR009606; Protein of unknown function DUF1218
SY-YMM-LG2_15766201	LG2	SIN_1018369	15845303	15847161	IPR011697; Peptidase C26#IPR017926; Glutamine amidotransferase type 1
SY-YMM-LG2_15766201	LG2	SIN_1018368	15848448	15853668	IPR008507; Protein of unknown function DUF789
SY-TMB-LG2_16165295	LG2	SIN_1018345	16065339	16066085	NA
SY-TMB-LG2_16165295	LG2	SIN_1018344	16073708	16074873	IPR009606; Protein of unknown function DUF1218
SY-TMB-LG2_16165295	LG2	SIN_1018343	16092101	16092427	NA
SY-TMB-LG2_16165295	LG2	SIN_1018342	16094791	16095195	NA
SY-TMB-LG2_16165295	LG2	SIN_1018341	16098898	16099773	IPR004883; Lateral organ boundaries, LOB
SY-TMB-LG2_16165295	LG2	SIN_1018340	16108290	16110210	IPR000315; Zinc finger, B-box#IPR010402; CCT domain
SY-TMB-LG2_16165295	LG2	SIN_1018339	16116172	16117411	NA
SY-TMB-LG2_16165295	LG2	SIN_1018338	16117843	16119751	IPR003726; Homocysteine S-methyltransferase
SY-TMB-LG2_16165295	LG2	SIN_1018337	16122446	16124037	IPR001471; Pathogenesis-related transcriptional factor/ERF, DNA-binding
SY-TMB-LG2_16165295	LG2	SIN_1018336	16131277	16133803	IPR001471; Pathogenesis-related transcriptional factor/ERF, DNA-binding
SY-TMB-LG2_16165295	LG2	SIN_1018335	16142905	16150410	IPR000322; Glycoside hydrolase, family 31
SY-TMB-LG2_16165295	LG2	SIN_1018334	16161946	16162727	NA
SY-TMB-LG2_16165295	LG2	SIN_1018333	16165993	16166811	NA
SY-TMB-LG2_16165295	LG2	SIN_1018332	16180667	16182048	NA
SY-TMB-LG2_16165295	LG2	SIN_1018331	16184991	16191685	IPR000449; Ubiquitin-associated/translation elongation factor EF1B, N-terminal#IPR000626; Ubiquitin#IPR004806; UV excision repair protein Rad23#IPR006636; Heat shock chaperonin-binding#IPR015360; XPC-binding domain#IPR015940; Ubiquitin-associated/translation elongation factor EF1B, N-terminal, eukaryote#IPR019955; Ubiquitin supergroup
SY-TMB-LG2_16165295	LG2	SIN_1018330	16196754	16199444	IPR000109; Oligopeptide transporter
SY-TMB-LG2_16165295	LG2	SIN_1018329	16200489	16203979	IPR014830; Glycolipid transfer protein domain
SY-TMB-LG2_16165295	LG2	SIN_1018328	16210141	16212800	IPR000232; Heat shock factor (HSF)-type, DNA-binding
SY-TMB-LG2_16165295	LG2	SIN_1018327	16219208	16221071	IPR005061; Domain of unknown function DUF292, eukaryotic
SY-TMB-LG2_16165295	LG2	SIN_1018326	16221582	16223483	IPR010776; Tat binding protein 1-interacting
SY-TMB-LG2_16165295	LG2	SIN_1018325	16224725	16233257	IPR000357; HEAT#IPR021133; HEAT, type 2
SY-TMB-LG2_16165295	LG2	SIN_1018324	16237393	16238388	IPR002168; Lipase, GDXG, active site#IPR013094; Alpha/beta hydrolase fold-3
SY-TMB-LG2_16165295	LG2	SIN_1018323	16243602	16248538	IPR000767; Disease resistance protein#IPR002182; NB-ARC
SY-TMB-LG2_16165295	LG2	SIN_1018322	16249230	16249726	NA
SY-TMB-LG2_16165295	LG2	SIN_1018321	16250357	16253981	IPR004827; Basic-leucine zipper (bZIP) transcription factor#IPR011616; bZIP transcription factor, bZIP-1
SY-TMB-LG2_16165295	LG2	SIN_1018320	16259938	16262978	IPR007603; Choline transporter-like
WH-TLM-LG2_17297090	LG2	SIN_1018186	17204703	17210491	IPR008195; Ribosomal protein L34e#IPR012870; Protein of unknown function DUF1666#IPR018065; Ribosomal protein L34e, conserved site
WH-TLM-LG2_17297090	LG2	SIN_1018185	17213426	17214902	IPR003441; No apical meristem (NAM) protein
WH-TLM-LG2_17297090	LG2	SIN_1018184	17223730	17224884	NA
WH-TLM-LG2_17297090	LG2	SIN_1018183	17228032	17231548	IPR004159; Protein of unknown function DUF248, methyltransferase putative
WH-TLM-LG2_17297090	LG2	SIN_1018182	17239964	17245036	IPR007205; Uncharacterised protein family UPF0507#IPR007206; Uncharacterised protein family UPF0507, C-terminal
WH-TLM-LG2_17297090	LG2	SIN_1018181	17247286	17253912	IPR005833; Haloacid dehydrogenase/epoxide hydrolase#IPR005834; Haloacid dehalogenase-like hydrolase#IPR006852; Protein of unknown function DUF616
WH-TLM-LG2_17297090	LG2	SIN_1018180	17254883	17256910	IPR001373; Cullin, N-terminal#IPR016158; Cullin homology#IPR019559; Cullin protein, neddylation domain
WH-TLM-LG2_17297090	LG2	SIN_1018179	17266441	17267610	IPR005333; Transcription factor, TCP#IPR017887; Transcription factor TCP subgroup
WH-TLM-LG2_17297090	LG2	SIN_1018178	17271554	17272941	NA
WH-TLM-LG2_17297090	LG2	SIN_1018177	17281365	17282285	NA
WH-TLM-LG2_17297090	LG2	SIN_1018176	17290294	17294131	IPR006652; Kelch repeat type 1
WH-TLM-LG2_17297090	LG2	SIN_1018175	17312149	17313432	IPR001092; Helix-loop-helix DNA-binding domain
WH-TLM-LG2_17297090	LG2	SIN_1018174	17316860	17318917	IPR000504; RNA recognition motif domain
WH-TLM-LG2_17297090	LG2	SIN_1018173	17326323	17329092	IPR000047; Helix-turn-helix motif, lambda-like repressor#IPR001356; Homeobox#IPR003106; Leucine zipper, homeobox-associated#IPR017970; Homeobox, conserved site
WH-TLM-LG2_17297090	LG2	SIN_1018172	17342900	17346066	IPR001005; SANT domain, DNA binding#IPR014778; Myb, DNA-binding#IPR017884; SANT, eukarya#IPR017930; Transcription regulator HTH, Myb-type, DNA-binding
WH-TLM-LG2_17297090	LG2	SIN_1018171	17347663	17350392	IPR013657; UAA transporter
WH-TLM-LG2_17297090	LG2	SIN_1018170	17353024	17356639	IPR000719; Protein kinase, catalytic domain#IPR001245; Serine-threonine/tyrosine-protein kinase#IPR002290; Serine/threonine-protein kinase domain#IPR008271; Serine/threonine-protein kinase, active site#IPR017441; Protein kinase, ATP binding site#IPR020635; Tyrosine-protein kinase, catalytic domain
WH-TLM-LG2_17297090	LG2	SIN_1018169	17357526	17358209	IPR001841; Zinc finger, RING-type#IPR011016; Zinc finger, RING-CH-type#IPR018957; Zinc finger, C3HC4 RING-type
WH-TLM-LG2_17297090	LG2	SIN_1018168	17360507	17361205	IPR001841; Zinc finger, RING-type#IPR011016; Zinc finger, RING-CH-type#IPR018957; Zinc finger, C3HC4 RING-type
WH-TLM-LG2_17297090	LG2	SIN_1018167	17362978	17366598	IPR000644; Cystathionine beta-synthase, core
WH-TLM-LG2_17297090	LG2	SIN_1018166	17367301	17369712	IPR002022; Pectate lyase/Amb allergen#IPR007524; Pectate lyase, N-terminal#IPR018082; AmbAllergen
WH-TLM-LG2_17297090	LG2	SIN_1018165	17371736	17373314	IPR018119; Strictosidine synthase, conserved region
WH-TLM-LG2_17297090	LG2	SIN_1018164	17380160	17385948	IPR000719; Protein kinase, catalytic domain#IPR002290; Serine/threonine-protein kinase domain#IPR008271; Serine/threonine-protein kinase, active site#IPR017441; Protein kinase, ATP binding site#IPR017442; Serine/threonine-protein kinase-like domain#IPR020635; Tyrosine-protein kinase, catalytic domain
WH-TLM-LG2_17297090	LG2	SIN_1018163	17388328	17394181	NA
SY-CPMM-LG2_17359132	LG2	SIN_1018179	17266441	17267610	IPR005333; Transcription factor, TCP#IPR017887; Transcription factor TCP subgroup
SY-CPMM-LG2_17359132	LG2	SIN_1018178	17271554	17272941	NA
SY-CPMM-LG2_17359132	LG2	SIN_1018177	17281365	17282285	NA
SY-CPMM-LG2_17359132	LG2	SIN_1018176	17290294	17294131	IPR006652; Kelch repeat type 1
SY-CPMM-LG2_17359132	LG2	SIN_1018175	17312149	17313432	IPR001092; Helix-loop-helix DNA-binding domain
SY-CPMM-LG2_17359132	LG2	SIN_1018174	17316860	17318917	IPR000504; RNA recognition motif domain
SY-CPMM-LG2_17359132	LG2	SIN_1018173	17326323	17329092	IPR000047; Helix-turn-helix motif, lambda-like repressor#IPR001356; Homeobox#IPR003106; Leucine zipper, homeobox-associated#IPR017970; Homeobox, conserved site
SY-CPMM-LG2_17359132	LG2	SIN_1018172	17342900	17346066	IPR001005; SANT domain, DNA binding#IPR014778; Myb, DNA-binding#IPR017884; SANT, eukarya#IPR017930; Transcription regulator HTH, Myb-type, DNA-binding
SY-CPMM-LG2_17359132	LG2	SIN_1018171	17347663	17350392	IPR013657; UAA transporter
SY-CPMM-LG2_17359132	LG2	SIN_1018170	17353024	17356639	IPR000719; Protein kinase, catalytic domain#IPR001245; Serine-threonine/tyrosine-protein kinase#IPR002290; Serine/threonine-protein kinase domain#IPR008271; Serine/threonine-protein kinase, active site#IPR017441; Protein kinase, ATP binding site#IPR020635; Tyrosine-protein kinase, catalytic domain
SY-CPMM-LG2_17359132	LG2	SIN_1018169	17357526	17358209	IPR001841; Zinc finger, RING-type#IPR011016; Zinc finger, RING-CH-type#IPR018957; Zinc finger, C3HC4 RING-type
SY-CPMM-LG2_17359132	LG2	SIN_1018168	17360507	17361205	IPR001841; Zinc finger, RING-type#IPR011016; Zinc finger, RING-CH-type#IPR018957; Zinc finger, C3HC4 RING-type
SY-CPMM-LG2_17359132	LG2	SIN_1018167	17362978	17366598	IPR000644; Cystathionine beta-synthase, core
SY-CPMM-LG2_17359132	LG2	SIN_1018166	17367301	17369712	IPR002022; Pectate lyase/Amb allergen#IPR007524; Pectate lyase, N-terminal#IPR018082; AmbAllergen
SY-CPMM-LG2_17359132	LG2	SIN_1018165	17371736	17373314	IPR018119; Strictosidine synthase, conserved region
SY-CPMM-LG2_17359132	LG2	SIN_1018164	17380160	17385948	IPR000719; Protein kinase, catalytic domain#IPR002290; Serine/threonine-protein kinase domain#IPR008271; Serine/threonine-protein kinase, active site#IPR017441; Protein kinase, ATP binding site#IPR017442; Serine/threonine-protein kinase-like domain#IPR020635; Tyrosine-protein kinase, catalytic domain
SY-CPMM-LG2_17359132	LG2	SIN_1018163	17388328	17394181	NA
SY-CPMM-LG2_17359132	LG2	SIN_1018162	17398375	17399964	IPR009880; Glyoxal oxidase, N-terminal#IPR015202; Domain of unknown function DUF1929
SY-CPMM-LG2_17359132	LG2	SIN_1018161	17400593	17404768	IPR000109; Oligopeptide transporter
SY-CPMM-LG2_17359132	LG2	SIN_1018160	17420025	17422680	IPR000047; Helix-turn-helix motif, lambda-like repressor#IPR001356; Homeobox#IPR003106; Leucine zipper, homeobox-associated#IPR017970; Homeobox, conserved site
SY-CPMM-LG2_17359132	LG2	SIN_1018159	17426495	17428365	IPR009577; Putative small multi-drug export
SY-CPMM-LG2_17359132	LG2	SIN_1018158	17428772	17429896	IPR000504; RNA recognition motif domain
SY-CPMM-LG2_17359132	LG2	SIN_1018157	17431473	17434126	NA
SY-CPMM-LG2_17359132	LG2	SIN_1018156	17442730	17447141	IPR007679; Protein of unknown function DUF569
SY-CPMM-LG2_17359132	LG2	SIN_1018155	17449436	17451373	IPR001611; Leucine-rich repeat#IPR003591; Leucine-rich repeat, typical subtype#IPR013210; Leucine-rich repeat-containing N-terminal, type 2
SY-CPMM-LG2_17359132	LG2	SIN_1018154	17451764	17454647	IPR009769; Domain of unknown function DUF1336
SY-SNMB,SWMB,RMM,SNMM,SWMM-LG2_17451873	LG2	SIN_1018170	17353024	17356639	IPR000719; Protein kinase, catalytic domain#IPR001245; Serine-threonine/tyrosine-protein kinase#IPR002290; Serine/threonine-protein kinase domain#IPR008271; Serine/threonine-protein kinase, active site#IPR017441; Protein kinase, ATP binding site#IPR020635; Tyrosine-protein kinase, catalytic domain
SY-SNMB,SWMB,RMM,SNMM,SWMM-LG2_17451873	LG2	SIN_1018169	17357526	17358209	IPR001841; Zinc finger, RING-type#IPR011016; Zinc finger, RING-CH-type#IPR018957; Zinc finger, C3HC4 RING-type
SY-SNMB,SWMB,RMM,SNMM,SWMM-LG2_17451873	LG2	SIN_1018168	17360507	17361205	IPR001841; Zinc finger, RING-type#IPR011016; Zinc finger, RING-CH-type#IPR018957; Zinc finger, C3HC4 RING-type
SY-SNMB,SWMB,RMM,SNMM,SWMM-LG2_17451873	LG2	SIN_1018167	17362978	17366598	IPR000644; Cystathionine beta-synthase, core
SY-SNMB,SWMB,RMM,SNMM,SWMM-LG2_17451873	LG2	SIN_1018166	17367301	17369712	IPR002022; Pectate lyase/Amb allergen#IPR007524; Pectate lyase, N-terminal#IPR018082; AmbAllergen
SY-SNMB,SWMB,RMM,SNMM,SWMM-LG2_17451873	LG2	SIN_1018165	17371736	17373314	IPR018119; Strictosidine synthase, conserved region
SY-SNMB,SWMB,RMM,SNMM,SWMM-LG2_17451873	LG2	SIN_1018164	17380160	17385948	IPR000719; Protein kinase, catalytic domain#IPR002290; Serine/threonine-protein kinase domain#IPR008271; Serine/threonine-protein kinase, active site#IPR017441; Protein kinase, ATP binding site#IPR017442; Serine/threonine-protein kinase-like domain#IPR020635; Tyrosine-protein kinase, catalytic domain
SY-SNMB,SWMB,RMM,SNMM,SWMM-LG2_17451873	LG2	SIN_1018163	17388328	17394181	NA
SY-SNMB,SWMB,RMM,SNMM,SWMM-LG2_17451873	LG2	SIN_1018162	17398375	17399964	IPR009880; Glyoxal oxidase, N-terminal#IPR015202; Domain of unknown function DUF1929
SY-SNMB,SWMB,RMM,SNMM,SWMM-LG2_17451873	LG2	SIN_1018161	17400593	17404768	IPR000109; Oligopeptide transporter
SY-SNMB,SWMB,RMM,SNMM,SWMM-LG2_17451873	LG2	SIN_1018160	17420025	17422680	IPR000047; Helix-turn-helix motif, lambda-like repressor#IPR001356; Homeobox#IPR003106; Leucine zipper, homeobox-associated#IPR017970; Homeobox, conserved site
SY-SNMB,SWMB,RMM,SNMM,SWMM-LG2_17451873	LG2	SIN_1018159	17426495	17428365	IPR009577; Putative small multi-drug export
SY-SNMB,SWMB,RMM,SNMM,SWMM-LG2_17451873	LG2	SIN_1018158	17428772	17429896	IPR000504; RNA recognition motif domain
SY-SNMB,SWMB,RMM,SNMM,SWMM-LG2_17451873	LG2	SIN_1018157	17431473	17434126	NA
SY-SNMB,SWMB,RMM,SNMM,SWMM-LG2_17451873	LG2	SIN_1018156	17442730	17447141	IPR007679; Protein of unknown function DUF569
SY-SNMB,SWMB,RMM,SNMM,SWMM-LG2_17451873	LG2	SIN_1018155	17449436	17451373	IPR001611; Leucine-rich repeat#IPR003591; Leucine-rich repeat, typical subtype#IPR013210; Leucine-rich repeat-containing N-terminal, type 2
SY-SNMB,SWMB,RMM,SNMM,SWMM-LG2_17451873	LG2	SIN_1018154	17451764	17454647	IPR009769; Domain of unknown function DUF1336
SY-SNMB,SWMB,RMM,SNMM,SWMM-LG2_17451873	LG2	SIN_1018153	17463031	17465009	IPR001092; Helix-loop-helix DNA-binding domain
SY-SNMB,SWMB,RMM,SNMM,SWMM-LG2_17451873	LG2	SIN_1018152	17465863	17466609	NA
SY-SNMB,SWMB,RMM,SNMM,SWMM-LG2_17451873	LG2	SIN_1018151	17467740	17481740	IPR001757; ATPase, P-type, K/Mg/Cd/Cu/Zn/Na/Ca/Na/H-transporter#IPR005834; Haloacid dehalogenase-like hydrolase#IPR008250; ATPase, P-type, ATPase-associated domain#IPR018303; ATPase, P-type phosphorylation site
SY-SNMB,SWMB,RMM,SNMM,SWMM-LG2_17451873	LG2	SIN_1018150	17483757	17484812	NA
SY-SNMB,SWMB,RMM,SNMM,SWMM-LG2_17451873	LG2	SIN_1018149	17488753	17492912	IPR008166; Domain of unknown function DUF23
SY-SNMB,SWMB,RMM,SNMM,SWMM-LG2_17451873	LG2	SIN_1018148	17494917	17498862	IPR004839; Aminotransferase, class I/classII
SY-SNMB,SWMB,RMM,SNMM,SWMM-LG2_17451873	LG2	SIN_1018147	17500790	17502728	IPR000357; HEAT
SY-SNMB,SWMB,RMM,SNMM,SWMM-LG2_17451873	LG2	SIN_1018146	17509041	17513590	IPR001017; Dehydrogenase, E1 component
SY-SNMB,SWMB,RMM,SNMM,SWMM-LG2_17451873	LG2	SIN_1018145	17516655	17518613	IPR002495; Glycosyl transferase, family 8
SY-SNMB,SWMB,RMM,SNMM,SWMM-LG2_17451873	LG2	SIN_1018144	17522188	17522820	NA
SY-SNMB,SWMB,RMM,SNMM,SWMM-LG2_17451873	LG2	SIN_1018143	17524853	17526179	IPR001789; Signal transduction response regulator, receiver domain
SY-SNMB,SWMB,RMM,SNMM,SWMM-LG2_17451873	LG2	SIN_1018142	17531626	17531799	NA
SY-SNMB,SWMB,RMM,SNMM,SWMM-LG2_17451873	LG2	SIN_1018141	17535739	17536485	NA
SY-SNMB,SWMB,RMM,SNMM,SWMM-LG2_17451873	LG2	SIN_1018140	17537276	17537497	NA
SY-SNMB,SWMB,RMM,SNMM,SWMM-LG2_17451873	LG2	SIN_1018139	17539229	17539456	NA
SY-SNMB,SWMB,RMM,SNMM,SWMM-LG2_17451873	LG2	SIN_1018138	17542886	17544010	IPR001818; Peptidase M10, metallopeptidase#IPR002477; Peptidoglycan binding-like#IPR006026; Peptidase, metallopeptidase#IPR021158; Peptidase M10A, cysteine switch, zinc binding site#IPR021190; Peptidase M10A, matrix metallopeptidase
SY-SNMB,SWMB,RMM,SNMM,SWMM-LG2_17451873	LG2	SIN_1018137	17549097	17550729	IPR001680; WD40 repeat#IPR017986; WD40-repeat-containing domain#IPR019781; WD40 repeat, subgroup#IPR019782; WD40 repeat 2#IPR020472; G-protein beta WD-40 repeat
SY-LLM-LG2_17458531	LG2	SIN_1018168	17360507	17361205	IPR001841; Zinc finger, RING-type#IPR011016; Zinc finger, RING-CH-type#IPR018957; Zinc finger, C3HC4 RING-type
SY-LLM-LG2_17458531	LG2	SIN_1018167	17362978	17366598	IPR000644; Cystathionine beta-synthase, core
SY-LLM-LG2_17458531	LG2	SIN_1018166	17367301	17369712	IPR002022; Pectate lyase/Amb allergen#IPR007524; Pectate lyase, N-terminal#IPR018082; AmbAllergen
SY-LLM-LG2_17458531	LG2	SIN_1018165	17371736	17373314	IPR018119; Strictosidine synthase, conserved region
SY-LLM-LG2_17458531	LG2	SIN_1018164	17380160	17385948	IPR000719; Protein kinase, catalytic domain#IPR002290; Serine/threonine-protein kinase domain#IPR008271; Serine/threonine-protein kinase, active site#IPR017441; Protein kinase, ATP binding site#IPR017442; Serine/threonine-protein kinase-like domain#IPR020635; Tyrosine-protein kinase, catalytic domain
SY-LLM-LG2_17458531	LG2	SIN_1018163	17388328	17394181	NA
SY-LLM-LG2_17458531	LG2	SIN_1018162	17398375	17399964	IPR009880; Glyoxal oxidase, N-terminal#IPR015202; Domain of unknown function DUF1929
SY-LLM-LG2_17458531	LG2	SIN_1018161	17400593	17404768	IPR000109; Oligopeptide transporter
SY-LLM-LG2_17458531	LG2	SIN_1018160	17420025	17422680	IPR000047; Helix-turn-helix motif, lambda-like repressor#IPR001356; Homeobox#IPR003106; Leucine zipper, homeobox-associated#IPR017970; Homeobox, conserved site
SY-LLM-LG2_17458531	LG2	SIN_1018159	17426495	17428365	IPR009577; Putative small multi-drug export
SY-LLM-LG2_17458531	LG2	SIN_1018158	17428772	17429896	IPR000504; RNA recognition motif domain
SY-LLM-LG2_17458531	LG2	SIN_1018157	17431473	17434126	NA
SY-LLM-LG2_17458531	LG2	SIN_1018156	17442730	17447141	IPR007679; Protein of unknown function DUF569
SY-LLM-LG2_17458531	LG2	SIN_1018155	17449436	17451373	IPR001611; Leucine-rich repeat#IPR003591; Leucine-rich repeat, typical subtype#IPR013210; Leucine-rich repeat-containing N-terminal, type 2
SY-LLM-LG2_17458531	LG2	SIN_1018154	17451764	17454647	IPR009769; Domain of unknown function DUF1336
SY-LLM-LG2_17458531	LG2	SIN_1018153	17463031	17465009	IPR001092; Helix-loop-helix DNA-binding domain
SY-LLM-LG2_17458531	LG2	SIN_1018152	17465863	17466609	NA
SY-LLM-LG2_17458531	LG2	SIN_1018151	17467740	17481740	IPR001757; ATPase, P-type, K/Mg/Cd/Cu/Zn/Na/Ca/Na/H-transporter#IPR005834; Haloacid dehalogenase-like hydrolase#IPR008250; ATPase, P-type, ATPase-associated domain#IPR018303; ATPase, P-type phosphorylation site
SY-LLM-LG2_17458531	LG2	SIN_1018150	17483757	17484812	NA
SY-LLM-LG2_17458531	LG2	SIN_1018149	17488753	17492912	IPR008166; Domain of unknown function DUF23
SY-LLM-LG2_17458531	LG2	SIN_1018148	17494917	17498862	IPR004839; Aminotransferase, class I/classII
SY-LLM-LG2_17458531	LG2	SIN_1018147	17500790	17502728	IPR000357; HEAT
SY-LLM-LG2_17458531	LG2	SIN_1018146	17509041	17513590	IPR001017; Dehydrogenase, E1 component
SY-LLM-LG2_17458531	LG2	SIN_1018145	17516655	17518613	IPR002495; Glycosyl transferase, family 8
SY-LLM-LG2_17458531	LG2	SIN_1018144	17522188	17522820	NA
SY-LLM-LG2_17458531	LG2	SIN_1018143	17524853	17526179	IPR001789; Signal transduction response regulator, receiver domain
SY-LLM-LG2_17458531	LG2	SIN_1018142	17531626	17531799	NA
SY-LLM-LG2_17458531	LG2	SIN_1018141	17535739	17536485	NA
SY-LLM-LG2_17458531	LG2	SIN_1018140	17537276	17537497	NA
SY-LLM-LG2_17458531	LG2	SIN_1018139	17539229	17539456	NA
SY-LLM-LG2_17458531	LG2	SIN_1018138	17542886	17544010	IPR001818; Peptidase M10, metallopeptidase#IPR002477; Peptidoglycan binding-like#IPR006026; Peptidase, metallopeptidase#IPR021158; Peptidase M10A, cysteine switch, zinc binding site#IPR021190; Peptidase M10A, matrix metallopeptidase
SY-LLM-LG2_17458531	LG2	SIN_1018137	17549097	17550729	IPR001680; WD40 repeat#IPR017986; WD40-repeat-containing domain#IPR019781; WD40 repeat, subgroup#IPR019782; WD40 repeat 2#IPR020472; G-protein beta WD-40 repeat
SY-YM-LG2_17499373	LG2	SIN_1018161	17400593	17404768	IPR000109; Oligopeptide transporter
SY-YM-LG2_17499373	LG2	SIN_1018160	17420025	17422680	IPR000047; Helix-turn-helix motif, lambda-like repressor#IPR001356; Homeobox#IPR003106; Leucine zipper, homeobox-associated#IPR017970; Homeobox, conserved site
SY-YM-LG2_17499373	LG2	SIN_1018159	17426495	17428365	IPR009577; Putative small multi-drug export
SY-YM-LG2_17499373	LG2	SIN_1018158	17428772	17429896	IPR000504; RNA recognition motif domain
SY-YM-LG2_17499373	LG2	SIN_1018157	17431473	17434126	NA
SY-YM-LG2_17499373	LG2	SIN_1018156	17442730	17447141	IPR007679; Protein of unknown function DUF569
SY-YM-LG2_17499373	LG2	SIN_1018155	17449436	17451373	IPR001611; Leucine-rich repeat#IPR003591; Leucine-rich repeat, typical subtype#IPR013210; Leucine-rich repeat-containing N-terminal, type 2
SY-YM-LG2_17499373	LG2	SIN_1018154	17451764	17454647	IPR009769; Domain of unknown function DUF1336
SY-YM-LG2_17499373	LG2	SIN_1018153	17463031	17465009	IPR001092; Helix-loop-helix DNA-binding domain
SY-YM-LG2_17499373	LG2	SIN_1018152	17465863	17466609	NA
SY-YM-LG2_17499373	LG2	SIN_1018151	17467740	17481740	IPR001757; ATPase, P-type, K/Mg/Cd/Cu/Zn/Na/Ca/Na/H-transporter#IPR005834; Haloacid dehalogenase-like hydrolase#IPR008250; ATPase, P-type, ATPase-associated domain#IPR018303; ATPase, P-type phosphorylation site
SY-YM-LG2_17499373	LG2	SIN_1018150	17483757	17484812	NA
SY-YM-LG2_17499373	LG2	SIN_1018149	17488753	17492912	IPR008166; Domain of unknown function DUF23
SY-YM-LG2_17499373	LG2	SIN_1018148	17494917	17498862	IPR004839; Aminotransferase, class I/classII
SY-YM-LG2_17499373	LG2	SIN_1018147	17500790	17502728	IPR000357; HEAT
SY-YM-LG2_17499373	LG2	SIN_1018146	17509041	17513590	IPR001017; Dehydrogenase, E1 component
SY-YM-LG2_17499373	LG2	SIN_1018145	17516655	17518613	IPR002495; Glycosyl transferase, family 8
SY-YM-LG2_17499373	LG2	SIN_1018144	17522188	17522820	NA
SY-YM-LG2_17499373	LG2	SIN_1018143	17524853	17526179	IPR001789; Signal transduction response regulator, receiver domain
SY-YM-LG2_17499373	LG2	SIN_1018142	17531626	17531799	NA
SY-YM-LG2_17499373	LG2	SIN_1018141	17535739	17536485	NA
SY-YM-LG2_17499373	LG2	SIN_1018140	17537276	17537497	NA
SY-YM-LG2_17499373	LG2	SIN_1018139	17539229	17539456	NA
SY-YM-LG2_17499373	LG2	SIN_1018138	17542886	17544010	IPR001818; Peptidase M10, metallopeptidase#IPR002477; Peptidoglycan binding-like#IPR006026; Peptidase, metallopeptidase#IPR021158; Peptidase M10A, cysteine switch, zinc binding site#IPR021190; Peptidase M10A, matrix metallopeptidase
SY-YM-LG2_17499373	LG2	SIN_1018137	17549097	17550729	IPR001680; WD40 repeat#IPR017986; WD40-repeat-containing domain#IPR019781; WD40 repeat, subgroup#IPR019782; WD40 repeat 2#IPR020472; G-protein beta WD-40 repeat
SY-YM-LG2_17499373	LG2	SIN_1018136	17564418	17565134	IPR007087; Zinc finger, C2H2-type
SY-YM-LG2_17499373	LG2	SIN_1018135	17570612	17573789	IPR002933; Peptidase M20#IPR011650; Peptidase M20, dimerisation
SY-YM-LG2_17499373	LG2	SIN_1018134	17574714	17577398	NA
SY-YM-LG2_17499373	LG2	SIN_1018133	17578805	17579517	NA
SY-YM-LG2_17499373	LG2	SIN_1018132	17580940	17584054	IPR002156; Ribonuclease H domain
SY-YMM-LG2_17505368	LG2	SIN_1018160	17420025	17422680	IPR000047; Helix-turn-helix motif, lambda-like repressor#IPR001356; Homeobox#IPR003106; Leucine zipper, homeobox-associated#IPR017970; Homeobox, conserved site
SY-YMM-LG2_17505368	LG2	SIN_1018159	17426495	17428365	IPR009577; Putative small multi-drug export
SY-YMM-LG2_17505368	LG2	SIN_1018158	17428772	17429896	IPR000504; RNA recognition motif domain
SY-YMM-LG2_17505368	LG2	SIN_1018157	17431473	17434126	NA
SY-YMM-LG2_17505368	LG2	SIN_1018156	17442730	17447141	IPR007679; Protein of unknown function DUF569
SY-YMM-LG2_17505368	LG2	SIN_1018155	17449436	17451373	IPR001611; Leucine-rich repeat#IPR003591; Leucine-rich repeat, typical subtype#IPR013210; Leucine-rich repeat-containing N-terminal, type 2
SY-YMM-LG2_17505368	LG2	SIN_1018154	17451764	17454647	IPR009769; Domain of unknown function DUF1336
SY-YMM-LG2_17505368	LG2	SIN_1018153	17463031	17465009	IPR001092; Helix-loop-helix DNA-binding domain
SY-YMM-LG2_17505368	LG2	SIN_1018152	17465863	17466609	NA
SY-YMM-LG2_17505368	LG2	SIN_1018151	17467740	17481740	IPR001757; ATPase, P-type, K/Mg/Cd/Cu/Zn/Na/Ca/Na/H-transporter#IPR005834; Haloacid dehalogenase-like hydrolase#IPR008250; ATPase, P-type, ATPase-associated domain#IPR018303; ATPase, P-type phosphorylation site
SY-YMM-LG2_17505368	LG2	SIN_1018150	17483757	17484812	NA
SY-YMM-LG2_17505368	LG2	SIN_1018149	17488753	17492912	IPR008166; Domain of unknown function DUF23
SY-YMM-LG2_17505368	LG2	SIN_1018148	17494917	17498862	IPR004839; Aminotransferase, class I/classII
SY-YMM-LG2_17505368	LG2	SIN_1018147	17500790	17502728	IPR000357; HEAT
SY-YMM-LG2_17505368	LG2	SIN_1018146	17509041	17513590	IPR001017; Dehydrogenase, E1 component
SY-YMM-LG2_17505368	LG2	SIN_1018145	17516655	17518613	IPR002495; Glycosyl transferase, family 8
SY-YMM-LG2_17505368	LG2	SIN_1018144	17522188	17522820	NA
SY-YMM-LG2_17505368	LG2	SIN_1018143	17524853	17526179	IPR001789; Signal transduction response regulator, receiver domain
SY-YMM-LG2_17505368	LG2	SIN_1018142	17531626	17531799	NA
SY-YMM-LG2_17505368	LG2	SIN_1018141	17535739	17536485	NA
SY-YMM-LG2_17505368	LG2	SIN_1018140	17537276	17537497	NA
SY-YMM-LG2_17505368	LG2	SIN_1018139	17539229	17539456	NA
SY-YMM-LG2_17505368	LG2	SIN_1018138	17542886	17544010	IPR001818; Peptidase M10, metallopeptidase#IPR002477; Peptidoglycan binding-like#IPR006026; Peptidase, metallopeptidase#IPR021158; Peptidase M10A, cysteine switch, zinc binding site#IPR021190; Peptidase M10A, matrix metallopeptidase
SY-YMM-LG2_17505368	LG2	SIN_1018137	17549097	17550729	IPR001680; WD40 repeat#IPR017986; WD40-repeat-containing domain#IPR019781; WD40 repeat, subgroup#IPR019782; WD40 repeat 2#IPR020472; G-protein beta WD-40 repeat
SY-YMM-LG2_17505368	LG2	SIN_1018136	17564418	17565134	IPR007087; Zinc finger, C2H2-type
SY-YMM-LG2_17505368	LG2	SIN_1018135	17570612	17573789	IPR002933; Peptidase M20#IPR011650; Peptidase M20, dimerisation
SY-YMM-LG2_17505368	LG2	SIN_1018134	17574714	17577398	NA
SY-YMM-LG2_17505368	LG2	SIN_1018133	17578805	17579517	NA
SY-YMM-LG2_17505368	LG2	SIN_1018132	17580940	17584054	IPR002156; Ribonuclease H domain
SY-YMM-LG2_17505368	LG2	SIN_1018131	17590986	17599509	IPR004367; Cyclin, C-terminal#IPR006670; Cyclin#IPR006671; Cyclin, N-terminal
SY-YMM-LG2_17505368	LG2	SIN_1018130	17600872	17601910	NA
SY-SWMM-LG2_17514279	LG2	SIN_1018160	17420025	17422680	IPR000047; Helix-turn-helix motif, lambda-like repressor#IPR001356; Homeobox#IPR003106; Leucine zipper, homeobox-associated#IPR017970; Homeobox, conserved site
SY-SWMM-LG2_17514279	LG2	SIN_1018159	17426495	17428365	IPR009577; Putative small multi-drug export
SY-SWMM-LG2_17514279	LG2	SIN_1018158	17428772	17429896	IPR000504; RNA recognition motif domain
SY-SWMM-LG2_17514279	LG2	SIN_1018157	17431473	17434126	NA
SY-SWMM-LG2_17514279	LG2	SIN_1018156	17442730	17447141	IPR007679; Protein of unknown function DUF569
SY-SWMM-LG2_17514279	LG2	SIN_1018155	17449436	17451373	IPR001611; Leucine-rich repeat#IPR003591; Leucine-rich repeat, typical subtype#IPR013210; Leucine-rich repeat-containing N-terminal, type 2
SY-SWMM-LG2_17514279	LG2	SIN_1018154	17451764	17454647	IPR009769; Domain of unknown function DUF1336
SY-SWMM-LG2_17514279	LG2	SIN_1018153	17463031	17465009	IPR001092; Helix-loop-helix DNA-binding domain
SY-SWMM-LG2_17514279	LG2	SIN_1018152	17465863	17466609	NA
SY-SWMM-LG2_17514279	LG2	SIN_1018151	17467740	17481740	IPR001757; ATPase, P-type, K/Mg/Cd/Cu/Zn/Na/Ca/Na/H-transporter#IPR005834; Haloacid dehalogenase-like hydrolase#IPR008250; ATPase, P-type, ATPase-associated domain#IPR018303; ATPase, P-type phosphorylation site
SY-SWMM-LG2_17514279	LG2	SIN_1018150	17483757	17484812	NA
SY-SWMM-LG2_17514279	LG2	SIN_1018149	17488753	17492912	IPR008166; Domain of unknown function DUF23
SY-SWMM-LG2_17514279	LG2	SIN_1018148	17494917	17498862	IPR004839; Aminotransferase, class I/classII
SY-SWMM-LG2_17514279	LG2	SIN_1018147	17500790	17502728	IPR000357; HEAT
SY-SWMM-LG2_17514279	LG2	SIN_1018146	17509041	17513590	IPR001017; Dehydrogenase, E1 component
SY-SWMM-LG2_17514279	LG2	SIN_1018145	17516655	17518613	IPR002495; Glycosyl transferase, family 8
SY-SWMM-LG2_17514279	LG2	SIN_1018144	17522188	17522820	NA
SY-SWMM-LG2_17514279	LG2	SIN_1018143	17524853	17526179	IPR001789; Signal transduction response regulator, receiver domain
SY-SWMM-LG2_17514279	LG2	SIN_1018142	17531626	17531799	NA
SY-SWMM-LG2_17514279	LG2	SIN_1018141	17535739	17536485	NA
SY-SWMM-LG2_17514279	LG2	SIN_1018140	17537276	17537497	NA
SY-SWMM-LG2_17514279	LG2	SIN_1018139	17539229	17539456	NA
SY-SWMM-LG2_17514279	LG2	SIN_1018138	17542886	17544010	IPR001818; Peptidase M10, metallopeptidase#IPR002477; Peptidoglycan binding-like#IPR006026; Peptidase, metallopeptidase#IPR021158; Peptidase M10A, cysteine switch, zinc binding site#IPR021190; Peptidase M10A, matrix metallopeptidase
SY-SWMM-LG2_17514279	LG2	SIN_1018137	17549097	17550729	IPR001680; WD40 repeat#IPR017986; WD40-repeat-containing domain#IPR019781; WD40 repeat, subgroup#IPR019782; WD40 repeat 2#IPR020472; G-protein beta WD-40 repeat
SY-SWMM-LG2_17514279	LG2	SIN_1018136	17564418	17565134	IPR007087; Zinc finger, C2H2-type
SY-SWMM-LG2_17514279	LG2	SIN_1018135	17570612	17573789	IPR002933; Peptidase M20#IPR011650; Peptidase M20, dimerisation
SY-SWMM-LG2_17514279	LG2	SIN_1018134	17574714	17577398	NA
SY-SWMM-LG2_17514279	LG2	SIN_1018133	17578805	17579517	NA
SY-SWMM-LG2_17514279	LG2	SIN_1018132	17580940	17584054	IPR002156; Ribonuclease H domain
SY-SWMM-LG2_17514279	LG2	SIN_1018131	17590986	17599509	IPR004367; Cyclin, C-terminal#IPR006670; Cyclin#IPR006671; Cyclin, N-terminal
SY-SWMM-LG2_17514279	LG2	SIN_1018130	17600872	17601910	NA
SY-SWMM-LG2_17514279	LG2	SIN_1018129	17612145	17613990	IPR004253; Domain of unknown function DUF231, plant
SY-YM-LG2_17538566	LG2	SIN_1018156	17442730	17447141	IPR007679; Protein of unknown function DUF569
SY-YM-LG2_17538566	LG2	SIN_1018155	17449436	17451373	IPR001611; Leucine-rich repeat#IPR003591; Leucine-rich repeat, typical subtype#IPR013210; Leucine-rich repeat-containing N-terminal, type 2
SY-YM-LG2_17538566	LG2	SIN_1018154	17451764	17454647	IPR009769; Domain of unknown function DUF1336
SY-YM-LG2_17538566	LG2	SIN_1018153	17463031	17465009	IPR001092; Helix-loop-helix DNA-binding domain
SY-YM-LG2_17538566	LG2	SIN_1018152	17465863	17466609	NA
SY-YM-LG2_17538566	LG2	SIN_1018151	17467740	17481740	IPR001757; ATPase, P-type, K/Mg/Cd/Cu/Zn/Na/Ca/Na/H-transporter#IPR005834; Haloacid dehalogenase-like hydrolase#IPR008250; ATPase, P-type, ATPase-associated domain#IPR018303; ATPase, P-type phosphorylation site
SY-YM-LG2_17538566	LG2	SIN_1018150	17483757	17484812	NA
SY-YM-LG2_17538566	LG2	SIN_1018149	17488753	17492912	IPR008166; Domain of unknown function DUF23
SY-YM-LG2_17538566	LG2	SIN_1018148	17494917	17498862	IPR004839; Aminotransferase, class I/classII
SY-YM-LG2_17538566	LG2	SIN_1018147	17500790	17502728	IPR000357; HEAT
SY-YM-LG2_17538566	LG2	SIN_1018146	17509041	17513590	IPR001017; Dehydrogenase, E1 component
SY-YM-LG2_17538566	LG2	SIN_1018145	17516655	17518613	IPR002495; Glycosyl transferase, family 8
SY-YM-LG2_17538566	LG2	SIN_1018144	17522188	17522820	NA
SY-YM-LG2_17538566	LG2	SIN_1018143	17524853	17526179	IPR001789; Signal transduction response regulator, receiver domain
SY-YM-LG2_17538566	LG2	SIN_1018142	17531626	17531799	NA
SY-YM-LG2_17538566	LG2	SIN_1018141	17535739	17536485	NA
SY-YM-LG2_17538566	LG2	SIN_1018140	17537276	17537497	NA
SY-YM-LG2_17538566	LG2	SIN_1018139	17539229	17539456	NA
SY-YM-LG2_17538566	LG2	SIN_1018138	17542886	17544010	IPR001818; Peptidase M10, metallopeptidase#IPR002477; Peptidoglycan binding-like#IPR006026; Peptidase, metallopeptidase#IPR021158; Peptidase M10A, cysteine switch, zinc binding site#IPR021190; Peptidase M10A, matrix metallopeptidase
SY-YM-LG2_17538566	LG2	SIN_1018137	17549097	17550729	IPR001680; WD40 repeat#IPR017986; WD40-repeat-containing domain#IPR019781; WD40 repeat, subgroup#IPR019782; WD40 repeat 2#IPR020472; G-protein beta WD-40 repeat
SY-YM-LG2_17538566	LG2	SIN_1018136	17564418	17565134	IPR007087; Zinc finger, C2H2-type
SY-YM-LG2_17538566	LG2	SIN_1018135	17570612	17573789	IPR002933; Peptidase M20#IPR011650; Peptidase M20, dimerisation
SY-YM-LG2_17538566	LG2	SIN_1018134	17574714	17577398	NA
SY-YM-LG2_17538566	LG2	SIN_1018133	17578805	17579517	NA
SY-YM-LG2_17538566	LG2	SIN_1018132	17580940	17584054	IPR002156; Ribonuclease H domain
SY-YM-LG2_17538566	LG2	SIN_1018131	17590986	17599509	IPR004367; Cyclin, C-terminal#IPR006670; Cyclin#IPR006671; Cyclin, N-terminal
SY-YM-LG2_17538566	LG2	SIN_1018130	17600872	17601910	NA
SY-YM-LG2_17538566	LG2	SIN_1018129	17612145	17613990	IPR004253; Domain of unknown function DUF231, plant
SY-YM-LG2_17538566	LG2	SIN_1018128	17616452	17617016	IPR000916; Bet v I allergen
SY-YM-LG2_17538566	LG2	SIN_1018127	17618118	17621129	IPR000620; Drug/metabolite transporter
SY-YM-LG2_17538566	LG2	SIN_1018126	17622515	17628086	IPR000620; Drug/metabolite transporter
SY-YM-LG2_17538566	LG2	SIN_1018125	17637708	17637887	NA
SY-TMB-LG3_450834	LG3	SIN_1016169	355910	361988	IPR000014; PAS#IPR000700; PAS-associated, C-terminal#IPR000719; Protein kinase, catalytic domain#IPR001245; Serine-threonine/tyrosine-protein kinase#IPR002290; Serine/threonine-protein kinase domain#IPR008271; Serine/threonine-protein kinase, active site#IPR013767; PAS fold#IPR020635; Tyrosine-protein kinase, catalytic domain
SY-TMB-LG3_450834	LG3	SIN_1016170	366822	371292	IPR000014; PAS#IPR001294; Phytochrome#IPR003018; GAF#IPR003594; ATPase-like, ATP-binding domain#IPR003661; Signal transduction histidine kinase, subgroup 1, dimerisation/phosphoacceptor domain#IPR005467; Signal transduction histidine kinase, core#IPR013515; Phytochrome, central region#IPR013516; Phytochrome chromophore binding site#IPR013654; PAS fold-2#IPR013767; PAS fold#IPR016132; Phytochrome …
SY-TMB-LG3_450834	LG3	SIN_1016171	372956	377995	IPR002020; Citrate synthase-like#IPR005810; Succinyl-CoA ligase, alpha subunit#IPR005811; ATP-citrate lyase/succinyl-CoA ligase#IPR017440; ATP-citrate lyase/succinyl-CoA ligase, active site#IPR017866; Succinyl-CoA synthetase, beta subunit, conserved site
SY-TMB-LG3_450834	LG3	SIN_1016172	387400	389992	IPR000719; Protein kinase, catalytic domain#IPR001245; Serine-threonine/tyrosine-protein kinase#IPR002290; Serine/threonine-protein kinase domain#IPR008271; Serine/threonine-protein kinase, active site#IPR017441; Protein kinase, ATP binding site#IPR020635; Tyrosine-protein kinase, catalytic domain#IPR021720; Malectin
SY-TMB-LG3_450834	LG3	SIN_1016173	390538	391284	IPR001229; Mannose-binding lectin
SY-TMB-LG3_450834	LG3	SIN_1016174	396492	398182	IPR004158; Protein of unknown function DUF247, plant
SY-TMB-LG3_450834	LG3	SIN_1016175	401171	403428	IPR006015; Universal stress protein A#IPR006016; UspA
SY-TMB-LG3_450834	LG3	SIN_1016176	403807	405601	IPR006501; Pectinesterase inhibitor
SY-TMB-LG3_450834	LG3	SIN_1016177	408424	410756	IPR000608; Ubiquitin-conjugating enzyme, E2
SY-TMB-LG3_450834	LG3	SIN_1016178	415781	417523	IPR005202; Transcription factor GRAS
SY-TMB-LG3_450834	LG3	SIN_1016179	418629	420374	IPR005202; Transcription factor GRAS
SY-TMB-LG3_450834	LG3	SIN_1016180	421133	423052	IPR005202; Transcription factor GRAS
SY-TMB-LG3_450834	LG3	SIN_1016181	424478	426221	IPR004305; TENA/THI-4 protein/Coenzyme PQQ biosynthesis protein C domain
SY-TMB-LG3_450834	LG3	SIN_1016182	426641	427996	IPR001563; Peptidase S10, serine carboxypeptidase#IPR018202; Peptidase S10, serine carboxypeptidase, active site
SY-TMB-LG3_450834	LG3	SIN_1016183	430101	432605	IPR001222; Zinc finger, TFIIS-type#IPR001529; DNA-directed RNA polymerase, M/15kDa subunit#IPR019761; DNA-directed RNA polymerase M, 15kDa subunit, conserved site
SY-TMB-LG3_450834	LG3	SIN_1016184	435504	437886	NA
SY-TMB-LG3_450834	LG3	SIN_1016185	438666	440705	IPR003397; Mitochondrial inner membrane translocase complex, subunit Tim17/22
SY-TMB-LG3_450834	LG3	SIN_1016186	443305	444218	NA
SY-TMB-LG3_450834	LG3	SIN_1016187	448612	449262	IPR002673; Ribosomal protein L29e
SY-TMB-LG3_450834	LG3	SIN_1016188	452384	455713	IPR000873; AMP-dependent synthetase/ligase
SY-TMB-LG3_450834	LG3	SIN_1016189	457711	457950	NA
SY-TMB-LG3_450834	LG3	SIN_1016190	461588	465543	IPR000555; Mov34/MPN/PAD-1
SY-TMB-LG3_450834	LG3	SIN_1016191	469367	472189	IPR001005; SANT domain, DNA binding#IPR014778; Myb, DNA-binding#IPR017930; Transcription regulator HTH, Myb-type, DNA-binding
SY-TMB-LG3_450834	LG3	SIN_1016192	472473	475995	NA
SY-TMB-LG3_450834	LG3	SIN_1016193	484815	486336	IPR006750; Protein of unknown function DUF606#IPR009606; Protein of unknown function DUF1218
SY-TMB-LG3_450834	LG3	SIN_1016194	487619	488122	NA
SY-TMB-LG3_450834	LG3	SIN_1016195	490132	493829	IPR001789; Signal transduction response regulator, receiver domain#IPR014778; Myb, DNA-binding#IPR017930; Transcription regulator HTH, Myb-type, DNA-binding
SY-TMB-LG3_450834	LG3	SIN_1016196	505543	507135	IPR000529; Ribosomal protein S6
SY-TMB-LG3_450834	LG3	SIN_1016197	508911	512703	IPR008598; Drought induced 19/ RING finger protein 114
SY-TMB-LG3_450834	LG3	SIN_1016198	513384	517824	IPR008507; Protein of unknown function DUF789
SY-TMB-LG3_450834	LG3	SIN_1016199	524630	525833	IPR006121; Heavy metal transport/detoxification protein
SY-TMB-LG3_450834	LG3	SIN_1016200	527188	532888	IPR001313; Pumilio RNA-binding repeat
SY-TMB-LG3_450834	LG3	SIN_1016201	537075	539878	NA
SY-SWMB-LG3_984427	LG3	SIN_1016247	889268	889576	IPR002109; Glutaredoxin#IPR014025; Glutaredoxin subgroup
SY-SWMB-LG3_984427	LG3	SIN_1016248	891324	891632	IPR002109; Glutaredoxin#IPR014025; Glutaredoxin subgroup
SY-SWMB-LG3_984427	LG3	SIN_1016249	895834	898035	IPR002885; Pentatricopeptide repeat
SY-SWMB-LG3_984427	LG3	SIN_1016250	911648	921021	IPR000330; SNF2-related#IPR001005; SANT domain, DNA binding#IPR001650; Helicase, C-terminal#IPR014001; DEAD-like helicase#IPR015194; ATPase, nucleosome remodelling ISWI, HAND domain#IPR015195; SLIDE#IPR017884; SANT, eukarya
SY-SWMB-LG3_984427	LG3	SIN_1016251	923417	928013	IPR002921; Lipase, class 3
SY-SWMB-LG3_984427	LG3	SIN_1016252	938505	939887	IPR002213; UDP-glucuronosyl/UDP-glucosyltransferase
SY-SWMB-LG3_984427	LG3	SIN_1016253	949686	950045	IPR006702; Uncharacterised protein family UPF0497, trans-membrane plant
SY-SWMB-LG3_984427	LG3	SIN_1016254	953179	953433	IPR006702; Uncharacterised protein family UPF0497, trans-membrane plant
SY-SWMB-LG3_984427	LG3	SIN_1016255	963665	969489	IPR006702; Uncharacterised protein family UPF0497, trans-membrane plant
SY-SWMB-LG3_984427	LG3	SIN_1016256	973724	977022	IPR000719; Protein kinase, catalytic domain#IPR002290; Serine/threonine-protein kinase domain#IPR008271; Serine/threonine-protein kinase, active site#IPR017442; Serine/threonine-protein kinase-like domain#IPR020635; Tyrosine-protein kinase, catalytic domain
SY-SWMB-LG3_984427	LG3	SIN_1016257	980573	984366	NA
SY-SWMB-LG3_984427	LG3	SIN_1016258	992104	995858	IPR000719; Protein kinase, catalytic domain#IPR002290; Serine/threonine-protein kinase domain#IPR008271; Serine/threonine-protein kinase, active site#IPR017442; Serine/threonine-protein kinase-like domain#IPR020635; Tyrosine-protein kinase, catalytic domain
SY-SWMB-LG3_984427	LG3	SIN_1016259	1002269	1005271	IPR001554; Glycoside hydrolase, family 14
SY-SWMB-LG3_984427	LG3	SIN_1016260	1014444	1018524	IPR004709; Na+/H+ exchanger#IPR006153; Cation/H+ exchanger
SY-SWMB-LG3_984427	LG3	SIN_1016261	1021296	1023752	IPR000535; Major sperm protein
SY-SWMB-LG3_984427	LG3	SIN_1016262	1030952	1034180	IPR006162; Phosphopantetheine attachment site#IPR006163; Phosphopantetheine-binding#IPR009081; Acyl carrier protein-like
SY-SWMB-LG3_984427	LG3	SIN_1016263	1037623	1038387	NA
SY-SWMB-LG3_984427	LG3	SIN_1016264	1039657	1047758	IPR000719; Protein kinase, catalytic domain#IPR002290; Serine/threonine-protein kinase domain#IPR008271; Serine/threonine-protein kinase, active site#IPR017441; Protein kinase, ATP binding site#IPR017442; Serine/threonine-protein kinase-like domain#IPR020635; Tyrosine-protein kinase, catalytic domain
SY-SWMB-LG3_984427	LG3	SIN_1016265	1048750	1049644	IPR019186; Nucleolar protein 12
SY-SWMB-LG3_984427	LG3	SIN_1016266	1055166	1056113	IPR001424; Superoxide dismutase, copper/zinc binding#IPR018152; Superoxide dismutase, copper/zinc, binding site
SY-SWMB-LG3_984427	LG3	SIN_1016267	1059580	1064082	IPR001381; Dehydroquinase class I#IPR006151; Quinate/shikimate 5-dehydrogenase/glutamyl-tRNA reductase#IPR013708; Shikimate dehydrogenase substrate binding, N-terminal
SY-SWMB-LG3_984427	LG3	SIN_1016268	1065904	1071692	IPR001357; BRCT
SY-SWMB-LG3_984427	LG3	SIN_1016269	1074606	1074818	NA
SY-SWMB-LG3_984427	LG3	SIN_1016270	1076268	1077746	IPR013085; Zinc finger, U1-C type
SY-YB-LG3_2588239	LG3	SIN_1016415	2493840	2495657	IPR004263; Exostosin-like
SY-YB-LG3_2588239	LG3	SIN_1016416	2497324	2497903	NA
SY-YB-LG3_2588239	LG3	SIN_1016417	2509624	2512119	IPR021602; Protein of unknown function DUF3223
SY-YB-LG3_2588239	LG3	SIN_1001391	2531111	2531801	NA
SY-YB-LG3_2588239	LG3	SIN_1001392	2535206	2538289	IPR001360; Glycoside hydrolase, family 1#IPR018120; Glycoside hydrolase, family 1, active site
SY-YB-LG3_2588239	LG3	SIN_1001393	2539565	2539810	NA
SY-YB-LG3_2588239	LG3	SIN_1001394	2547837	2548416	IPR001876; Zinc finger, RanBP2-type
SY-YB-LG3_2588239	LG3	SIN_1001395	2558808	2560682	IPR003441; No apical meristem (NAM) protein
SY-YB-LG3_2588239	LG3	SIN_1001396	2564980	2565330	NA
SY-YB-LG3_2588239	LG3	SIN_1001397	2578302	2583071	IPR009305; Protein of unknown function DUF962
SY-YB-LG3_2588239	LG3	SIN_1001398	2608229	2612582	NA
SY-YB-LG3_2588239	LG3	SIN_1001399	2621821	2622048	NA
SY-YB-LG3_2588239	LG3	SIN_1001400	2625362	2627266	IPR002963; Expansin#IPR007112; Expansin/pollen allergen, DPBB domain#IPR007117; Pollen allergen/expansin, C-terminal#IPR007118; Expansin/Lol pI#IPR009009; Barwin-related endoglucanase
SY-YB-LG3_2588239	LG3	SIN_1001401	2633556	2637749	IPR002100; Transcription factor, MADS-box
SY-YB-LG3_2588239	LG3	SIN_1001402	2652203	2653712	IPR003480; Transferase
SY-YB-LG3_2588239	LG3	SIN_1001403	2672097	2672570	NA
SY-YB-LG3_2588239	LG3	SIN_1001404	2672874	2673323	NA
SY-YMB-LG3_2588241	LG3	SIN_1016415	2493840	2495657	IPR004263; Exostosin-like
SY-YMB-LG3_2588241	LG3	SIN_1016416	2497324	2497903	NA
SY-YMB-LG3_2588241	LG3	SIN_1016417	2509624	2512119	IPR021602; Protein of unknown function DUF3223
SY-YMB-LG3_2588241	LG3	SIN_1001391	2531111	2531801	NA
SY-YMB-LG3_2588241	LG3	SIN_1001392	2535206	2538289	IPR001360; Glycoside hydrolase, family 1#IPR018120; Glycoside hydrolase, family 1, active site
SY-YMB-LG3_2588241	LG3	SIN_1001393	2539565	2539810	NA
SY-YMB-LG3_2588241	LG3	SIN_1001394	2547837	2548416	IPR001876; Zinc finger, RanBP2-type
SY-YMB-LG3_2588241	LG3	SIN_1001395	2558808	2560682	IPR003441; No apical meristem (NAM) protein
SY-YMB-LG3_2588241	LG3	SIN_1001396	2564980	2565330	NA
SY-YMB-LG3_2588241	LG3	SIN_1001397	2578302	2583071	IPR009305; Protein of unknown function DUF962
SY-YMB-LG3_2588241	LG3	SIN_1001398	2608229	2612582	NA
SY-YMB-LG3_2588241	LG3	SIN_1001399	2621821	2622048	NA
SY-YMB-LG3_2588241	LG3	SIN_1001400	2625362	2627266	IPR002963; Expansin#IPR007112; Expansin/pollen allergen, DPBB domain#IPR007117; Pollen allergen/expansin, C-terminal#IPR007118; Expansin/Lol pI#IPR009009; Barwin-related endoglucanase
SY-YMB-LG3_2588241	LG3	SIN_1001401	2633556	2637749	IPR002100; Transcription factor, MADS-box
SY-YMB-LG3_2588241	LG3	SIN_1001402	2652203	2653712	IPR003480; Transferase
SY-YMB-LG3_2588241	LG3	SIN_1001403	2672097	2672570	NA
SY-YMB-LG3_2588241	LG3	SIN_1001404	2672874	2673323	NA
SY-RMB-LG3_3396653	LG3	SIN_1020516	3299946	3306014	IPR000101; Gamma-glutamyltranspeptidase
SY-RMB-LG3_3396653	LG3	SIN_1020515	3311064	3313739	IPR002921; Lipase, class 3
SY-RMB-LG3_3396653	LG3	SIN_1020514	3323916	3326388	NA
SY-RMB-LG3_3396653	LG3	SIN_1020513	3339717	3342664	NA
SY-RMB-LG3_3396653	LG3	SIN_1020512	3354854	3358892	NA
SY-RMB-LG3_3396653	LG3	SIN_1020511	3366577	3369668	NA
SY-RMB-LG3_3396653	LG3	SIN_1020510	3379335	3392424	IPR002625; Smr protein/MutS2 C-terminal#IPR002885; Pentatricopeptide repeat
SY-RMB-LG3_3396653	LG3	SIN_1020509	3402135	3403924	IPR001005; SANT domain, DNA binding#IPR014778; Myb, DNA-binding#IPR017930; Transcription regulator HTH, Myb-type, DNA-binding
SY-RMB-LG3_3396653	LG3	SIN_1020508	3408487	3412398	IPR000719; Protein kinase, catalytic domain#IPR000961; AGC-kinase, C-terminal#IPR002290; Serine/threonine-protein kinase domain#IPR008271; Serine/threonine-protein kinase, active site#IPR017441; Protein kinase, ATP binding site#IPR017442; Serine/threonine-protein kinase-like domain#IPR017892; Protein kinase, C-terminal#IPR020635; Tyrosine-protein kinase, catalytic domain
SY-RMB-LG3_3396653	LG3	SIN_1020507	3415875	3419596	IPR007656; Protein of unknown function DUF593
SY-RMB-LG3_3396653	LG3	SIN_1020506	3420151	3424259	IPR002698; 5-formyltetrahydrofolate cyclo-ligase#IPR003425; Uncharacterised protein family Ycf19
SY-RMB-LG3_3396653	LG3	SIN_1020505	3432426	3436395	IPR004443; YjeF-related protein, N-terminal#IPR011576; Pyridoxamine 5'-phosphate oxidase-like, FMN-binding domain
SY-RMB-LG3_3396653	LG3	SIN_1020504	3437286	3437814	NA
SY-RMB-LG3_3396653	LG3	SIN_1020503	3440975	3448582	IPR004443; YjeF-related protein, N-terminal#IPR011576; Pyridoxamine 5'-phosphate oxidase-like, FMN-binding domain#IPR019576; Pyridoxine 5'-phosphate oxidase, dimerisation, C-terminal#IPR019740; Pyridoxamine 5'-phosphate oxidase, conserved site
SY-RMB-LG3_3396653	LG3	SIN_1020502	3450701	3454638	IPR005835; Nucleotidyl transferase
SY-RMB-LG3_3396653	LG3	SIN_1020501	3458465	3461390	IPR001701; Glycoside hydrolase, family 9#IPR018221; Glycoside hydrolase, family 9, active site#IPR019028; Carbohydrate binding domain CBM49
SY-RMB-LG3_3396653	LG3	SIN_1020500	3466089	3467691	IPR001680; WD40 repeat#IPR017986; WD40-repeat-containing domain#IPR019781; WD40 repeat, subgroup#IPR019782; WD40 repeat 2#IPR020472; G-protein beta WD-40 repeat
SY-RMB-LG3_3396653	LG3	SIN_1020499	3469406	3472736	IPR003682; rRNA small subunit methyltransferase G
SY-RMB-LG3_3396653	LG3	SIN_1020498	3482687	3483082	NA
SY-RMB-LG3_3396653	LG3	SIN_1020497	3483404	3483673	IPR001818; Peptidase M10, metallopeptidase#IPR021190; Peptidase M10A, matrix metallopeptidase
SY-RMB-LG3_3396653	LG3	SIN_1020496	3485185	3487366	IPR000225; Armadillo#IPR003613; U box domain
SY-RMB-LG3_3396653	LG3	SIN_1020495	3489180	3489350	NA
WH-SNLM-LG3_4136309	LG3	SIN_1020430	4056790	4069697	IPR003593; ATPase, AAA+ type, core#IPR003959; ATPase, AAA-type, core#IPR003960; ATPase, AAA-type, conserved site
WH-SNLM-LG3_4136309	LG3	SIN_1020429	4071362	4076401	NA
WH-SNLM-LG3_4136309	LG3	SIN_1020428	4087700	4088614	IPR003851; Zinc finger, Dof-type
WH-SNLM-LG3_4136309	LG3	SIN_1020427	4093061	4096218	IPR000767; Disease resistance protein#IPR002182; NB-ARC
WH-SNLM-LG3_4136309	LG3	SIN_1020426	4109521	4112290	IPR002885; Pentatricopeptide repeat#IPR009769; Domain of unknown function DUF1336
WH-SNLM-LG3_4136309	LG3	SIN_1020425	4119563	4119778	NA
WH-SNLM-LG3_4136309	LG3	SIN_1020424	4124992	4125629	NA
WH-SNLM-LG3_4136309	LG3	SIN_1020423	4127683	4128872	NA
WH-SNLM-LG3_4136309	LG3	SIN_1020422	4131371	4132552	NA
WH-SNLM-LG3_4136309	LG3	SIN_1020421	4136826	4137818	NA
WH-SNLM-LG3_4136309	LG3	SIN_1020420	4145177	4147300	NA
WH-SNLM-LG3_4136309	LG3	SIN_1020419	4150625	4153213	IPR000767; Disease resistance protein#IPR002182; NB-ARC
WH-SNLM-LG3_4136309	LG3	SIN_1020418	4165958	4168587	NA
WH-SNLM-LG3_4136309	LG3	SIN_1020417	4177879	4178352	NA
WH-SNLM-LG3_4136309	LG3	SIN_1020416	4182263	4184315	IPR000767; Disease resistance protein#IPR002182; NB-ARC
WH-SNLM-LG3_4136309	LG3	SIN_1020415	4194257	4196863	NA
WH-SNLM-LG3_4136309	LG3	SIN_1020414	4203386	4205773	NA
WH-SNLM-LG3_4136309	LG3	SIN_1020413	4211192	4211389	NA
WH-SNLM-LG3_4136309	LG3	SIN_1020412	4216344	4216541	NA
WH-SNLM-LG3_4136309	LG3	SIN_1020411	4217271	4222694	IPR000767; Disease resistance protein#IPR002182; NB-ARC
SY-CN-LG3_4500768	LG3	SIN_1020393	4404072	4406706	IPR000767; Disease resistance protein#IPR002182; NB-ARC
SY-CN-LG3_4500768	LG3	SIN_1020392	4409550	4413993	IPR000620; Drug/metabolite transporter#IPR004853; Domain of unknown function DUF250
SY-CN-LG3_4500768	LG3	SIN_1020391	4417682	4420348	IPR000767; Disease resistance protein#IPR002182; NB-ARC
SY-CN-LG3_4500768	LG3	SIN_1020390	4425389	4426019	IPR004252; Transposase, Ptta/En/Spm, plant
SY-CN-LG3_4500768	LG3	SIN_1020389	4429721	4432354	IPR000767; Disease resistance protein#IPR002182; NB-ARC
SY-CN-LG3_4500768	LG3	SIN_1020388	4435645	4436421	IPR000767; Disease resistance protein#IPR002182; NB-ARC
SY-CN-LG3_4500768	LG3	SIN_1020387	4449018	4451437	IPR002182; NB-ARC
SY-CN-LG3_4500768	LG3	SIN_1020386	4459531	4460298	IPR000767; Disease resistance protein#IPR002182; NB-ARC
SY-CN-LG3_4500768	LG3	SIN_1020385	4463356	4464639	NA
SY-CN-LG3_4500768	LG3	SIN_1020384	4470794	4472719	IPR000767; Disease resistance protein#IPR002182; NB-ARC
SY-CN-LG3_4500768	LG3	SIN_1020383	4472961	4473344	NA
SY-CN-LG3_4500768	LG3	SIN_1020382	4477178	4478267	NA
SY-CN-LG3_4500768	LG3	SIN_1020381	4479813	4483150	IPR001841; Zinc finger, RING-type
SY-CN-LG3_4500768	LG3	SIN_1020380	4489414	4490009	NA
SY-CN-LG3_4500768	LG3	SIN_1020379	4490818	4493898	IPR001943; UvrB/UvrC protein#IPR007474; ApaG domain
SY-CN-LG3_4500768	LG3	SIN_1020378	4502524	4504480	NA
SY-CN-LG3_4500768	LG3	SIN_1020377	4505315	4510474	IPR001683; Phox homologous domain
SY-CN-LG3_4500768	LG3	SIN_1020376	4518321	4520939	IPR000767; Disease resistance protein#IPR002182; NB-ARC
SY-CN-LG3_4500768	LG3	SIN_1020375	4529344	4532121	IPR000767; Disease resistance protein#IPR002182; NB-ARC
SY-CN-LG3_4500768	LG3	SIN_1020374	4533492	4536312	IPR000767; Disease resistance protein#IPR002182; NB-ARC
SY-CN-LG3_4500768	LG3	SIN_1020373	4552856	4553830	NA
SY-CN-LG3_4500768	LG3	SIN_1020372	4562971	4563450	NA
SY-CN-LG3_4500768	LG3	SIN_1020371	4567119	4567658	IPR001680; WD40 repeat#IPR017986; WD40-repeat-containing domain#IPR019781; WD40 repeat, subgroup#IPR019782; WD40 repeat 2
SY-CN-LG3_4500768	LG3	SIN_1020370	4569210	4571855	IPR000767; Disease resistance protein#IPR002182; NB-ARC
SY-CN-LG3_4500768	LG3	SIN_1020369	4581839	4584457	IPR000767; Disease resistance protein#IPR002182; NB-ARC
SY-CN-LG3_4500768	LG3	SIN_1020368	4587483	4588901	NA
SY-CN-LG3_4500768	LG3	SIN_1020367	4596744	4597097	NA
SY-CPMM-LG3_4528781	LG3	SIN_1020389	4429721	4432354	IPR000767; Disease resistance protein#IPR002182; NB-ARC
SY-CPMM-LG3_4528781	LG3	SIN_1020388	4435645	4436421	IPR000767; Disease resistance protein#IPR002182; NB-ARC
SY-CPMM-LG3_4528781	LG3	SIN_1020387	4449018	4451437	IPR002182; NB-ARC
SY-CPMM-LG3_4528781	LG3	SIN_1020386	4459531	4460298	IPR000767; Disease resistance protein#IPR002182; NB-ARC
SY-CPMM-LG3_4528781	LG3	SIN_1020385	4463356	4464639	NA
SY-CPMM-LG3_4528781	LG3	SIN_1020384	4470794	4472719	IPR000767; Disease resistance protein#IPR002182; NB-ARC
SY-CPMM-LG3_4528781	LG3	SIN_1020383	4472961	4473344	NA
SY-CPMM-LG3_4528781	LG3	SIN_1020382	4477178	4478267	NA
SY-CPMM-LG3_4528781	LG3	SIN_1020381	4479813	4483150	IPR001841; Zinc finger, RING-type
SY-CPMM-LG3_4528781	LG3	SIN_1020380	4489414	4490009	NA
SY-CPMM-LG3_4528781	LG3	SIN_1020379	4490818	4493898	IPR001943; UvrB/UvrC protein#IPR007474; ApaG domain
SY-CPMM-LG3_4528781	LG3	SIN_1020378	4502524	4504480	NA
SY-CPMM-LG3_4528781	LG3	SIN_1020377	4505315	4510474	IPR001683; Phox homologous domain
SY-CPMM-LG3_4528781	LG3	SIN_1020376	4518321	4520939	IPR000767; Disease resistance protein#IPR002182; NB-ARC
SY-CPMM-LG3_4528781	LG3	SIN_1020375	4529344	4532121	IPR000767; Disease resistance protein#IPR002182; NB-ARC
SY-CPMM-LG3_4528781	LG3	SIN_1020374	4533492	4536312	IPR000767; Disease resistance protein#IPR002182; NB-ARC
SY-CPMM-LG3_4528781	LG3	SIN_1020373	4552856	4553830	NA
SY-CPMM-LG3_4528781	LG3	SIN_1020372	4562971	4563450	NA
SY-CPMM-LG3_4528781	LG3	SIN_1020371	4567119	4567658	IPR001680; WD40 repeat#IPR017986; WD40-repeat-containing domain#IPR019781; WD40 repeat, subgroup#IPR019782; WD40 repeat 2
SY-CPMM-LG3_4528781	LG3	SIN_1020370	4569210	4571855	IPR000767; Disease resistance protein#IPR002182; NB-ARC
SY-CPMM-LG3_4528781	LG3	SIN_1020369	4581839	4584457	IPR000767; Disease resistance protein#IPR002182; NB-ARC
SY-CPMM-LG3_4528781	LG3	SIN_1020368	4587483	4588901	NA
SY-CPMM-LG3_4528781	LG3	SIN_1020367	4596744	4597097	NA
SY-CPMM-LG3_4528781	LG3	SIN_1020366	4606612	4608423	IPR004252; Transposase, Ptta/En/Spm, plant
SY-CPMM-LG3_4528781	LG3	SIN_1020365	4608924	4612407	NA
SY-CPMM-LG3_4528781	LG3	SIN_1020364	4614530	4615234	NA
SY-CPMM-LG3_4528781	LG3	SIN_1020363	4626567	4628588	NA
SY-LCNM,CNM-LG3_4840197	LG3	SIN_1020348	4771422	4783052	IPR003594; ATPase-like, ATP-binding domain
SY-LCNM,CNM-LG3_4840197	LG3	SIN_1020347	4786551	4790763	IPR000717; Proteasome component (PCI) domain#IPR008905; Eukaryotic translation initiation factor 3 subunit 8, N-terminal
SY-LCNM,CNM-LG3_4840197	LG3	SIN_1020346	4795580	4799278	IPR001611; Leucine-rich repeat#IPR003591; Leucine-rich repeat, typical subtype#IPR013210; Leucine-rich repeat-containing N-terminal, type 2
SY-LCNM,CNM-LG3_4840197	LG3	SIN_1020345	4808027	4812752	NA
SY-LCNM,CNM-LG3_4840197	LG3	SIN_1020344	4818217	4824557	IPR000767; Disease resistance protein#IPR002182; NB-ARC#IPR019557; Aminotransferase-like, plant mobile domain
SY-LCNM,CNM-LG3_4840197	LG3	SIN_1020343	4825410	4827614	IPR001005; SANT domain, DNA binding#IPR014778; Myb, DNA-binding#IPR017930; Transcription regulator HTH, Myb-type, DNA-binding
SY-LCNM,CNM-LG3_4840197	LG3	SIN_1020342	4842014	4843021	NA
SY-LCNM,CNM-LG3_4840197	LG3	SIN_1020341	4843912	4844573	IPR000218; Ribosomal protein L14b/L23e
SY-LCNM,CNM-LG3_4840197	LG3	SIN_1020340	4844960	4846181	NA
SY-LCNM,CNM-LG3_4840197	LG3	SIN_1020339	4848126	4850718	IPR002885; Pentatricopeptide repeat
SY-LCNM,CNM-LG3_4840197	LG3	SIN_1020338	4853637	4853909	NA
SY-LCNM,CNM-LG3_4840197	LG3	SIN_1020337	4862438	4863401	IPR004883; Lateral organ boundaries, LOB
SY-LCNM,CNM-LG3_4840197	LG3	SIN_1020336	4887316	4887838	IPR000136; Oleosin
SY-LCNM,CNM-LG3_4840197	LG3	SIN_1020335	4895161	4899082	IPR001392; Clathrin adaptor, mu subunit#IPR008968; Clathrin adaptor, mu subunit, C-terminal#IPR018240; Clathrin adaptor, mu subunit, conserved site#IPR022775; AP complex, mu/sigma subunit
SY-LCNM,CNM-LG3_4840197	LG3	SIN_1020334	4899483	4902065	IPR006948; Allinase, C-terminal
SY-LCNM,CNM-LG3_4840197	LG3	SIN_1020333	4904305	4904568	NA
SY-LCNM,CNM-LG3_4840197	LG3	SIN_1020332	4914923	4915486	NA
SY-LCNM,CNM-LG3_4840197	LG3	SIN_1020331	4918785	4918943	NA
SY-LCNM,CNM-LG3_4840197	LG3	SIN_1020330	4921620	4921784	NA
SY-LCNM,CNM-LG3_4840197	LG3	SIN_1020329	4924917	4928632	IPR008811; Raffinose synthase
SY-LCNM,CNM-LG3_4840197	LG3	SIN_1020328	4931209	4934596	IPR000467; D111/G-patch
NN-TLM-LG3_5157573	LG3	SIN_1020311	5058297	5059189	IPR001196; Ribosomal protein L15, conserved site#IPR021131; Ribosomal protein L18e/L15
NN-TLM-LG3_5157573	LG3	SIN_1020310	5060926	5065198	IPR000629; RNA helicase, ATP-dependent, DEAD-box, conserved site#IPR001650; Helicase, C-terminal#IPR011545; DNA/RNA helicase, DEAD/DEAH box type, N-terminal#IPR014001; DEAD-like helicase#IPR014014; RNA helicase, DEAD-box type, Q motif
NN-TLM-LG3_5157573	LG3	SIN_1020309	5066867	5068795	NA
NN-TLM-LG3_5157573	LG3	SIN_1020308	5070526	5073291	IPR013112; FAD-binding 8#IPR013121; Ferric reductase, NAD binding#IPR013130; Flavoprotein transmembrane component#IPR017927; Ferredoxin reductase-type FAD-binding domain
NN-TLM-LG3_5157573	LG3	SIN_1020307	5074008	5075996	IPR000719; Protein kinase, catalytic domain#IPR001220; Legume lectin, beta chain#IPR002290; Serine/threonine-protein kinase domain#IPR008271; Serine/threonine-protein kinase, active site#IPR017441; Protein kinase, ATP binding site#IPR017442; Serine/threonine-protein kinase-like domain#IPR020635; Tyrosine-protein kinase, catalytic domain
NN-TLM-LG3_5157573	LG3	SIN_1020306	5080856	5081523	IPR000270; Phox/Bem1p
NN-TLM-LG3_5157573	LG3	SIN_1020305	5084608	5086313	IPR013103; Reverse transcriptase, RNA-dependent DNA polymerase
NN-TLM-LG3_5157573	LG3	SIN_1020304	5092238	5093012	NA
NN-TLM-LG3_5157573	LG3	SIN_1020303	5097099	5102881	IPR000008; C2 calcium-dependent membrane targeting#IPR004182; GRAM#IPR018029; C2 membrane targeting protein
NN-TLM-LG3_5157573	LG3	SIN_1020302	5103650	5105764	IPR001611; Leucine-rich repeat#IPR003591; Leucine-rich repeat, typical subtype
NN-TLM-LG3_5157573	LG3	SIN_1020301	5106699	5107100	NA
NN-TLM-LG3_5157573	LG3	SIN_1020300	5112541	5116433	IPR000270; Phox/Bem1p#IPR000433; Zinc finger, ZZ-type#IPR000449; Ubiquitin-associated/translation elongation factor EF1B, N-terminal#IPR015940; Ubiquitin-associated/translation elongation factor EF1B, N-terminal, eukaryote
NN-TLM-LG3_5157573	LG3	SIN_1020299	5121764	5122198	NA
NN-TLM-LG3_5157573	LG3	SIN_1020298	5126719	5131041	IPR001270; Chaperonin ClpA/B#IPR003593; ATPase, AAA+ type, core#IPR003959; ATPase, AAA-type, core#IPR003960; ATPase, AAA-type, conserved site
NN-TLM-LG3_5157573	LG3	SIN_1020297	5132284	5134161	IPR002885; Pentatricopeptide repeat
NN-TLM-LG3_5157573	LG3	SIN_1020296	5149091	5151570	IPR008598; Drought induced 19/ RING finger protein 114
NN-TLM-LG3_5157573	LG3	SIN_1020295	5152868	5154301	IPR000795; Protein synthesis factor, GTP-binding#IPR004160; Translation elongation factor EFTu/EF1A, C-terminal#IPR004161; Translation elongation factor EFTu/EF1A, domain 2
NN-TLM-LG3_5157573	LG3	SIN_1020294	5155615	5160712	IPR000719; Protein kinase, catalytic domain#IPR002290; Serine/threonine-protein kinase domain#IPR008271; Serine/threonine-protein kinase, active site#IPR017442; Serine/threonine-protein kinase-like domain#IPR020635; Tyrosine-protein kinase, catalytic domain
NN-TLM-LG3_5157573	LG3	SIN_1020293	5162467	5166213	IPR001857; Ribosomal protein L19
NN-TLM-LG3_5157573	LG3	SIN_1020292	5171794	5172612	IPR008586; Protein of unknown function DUF868, plant
NN-TLM-LG3_5157573	LG3	SIN_1020291	5174659	5178494	NA
NN-TLM-LG3_5157573	LG3	SIN_1020290	5183934	5185123	NA
NN-TLM-LG3_5157573	LG3	SIN_1020289	5197955	5203540	IPR001128; Cytochrome P450#IPR002401; Cytochrome P450, E-class, group I#IPR017972; Cytochrome P450, conserved site
NN-TLM-LG3_5157573	LG3	SIN_1020288	5241167	5243631	IPR001128; Cytochrome P450#IPR002401; Cytochrome P450, E-class, group I#IPR017972; Cytochrome P450, conserved site
SY-YB-LG3_5449854	LG3	SIN_1020277	5356014	5358830	NA
SY-YB-LG3_5449854	LG3	SIN_1020276	5376949	5377305	NA
SY-YB-LG3_5449854	LG3	SIN_1020275	5381422	5382510	NA
SY-YB-LG3_5449854	LG3	SIN_1020274	5390619	5396884	IPR000767; Disease resistance protein#IPR002182; NB-ARC
SY-YB-LG3_5449854	LG3	SIN_1020273	5399592	5400479	IPR018466; Cell wall beta-glucan synthesis
SY-YB-LG3_5449854	LG3	SIN_1020272	5402084	5403043	IPR004843; Metallo-dependent phosphatase
SY-YB-LG3_5449854	LG3	SIN_1020271	5405346	5410196	IPR003473; Quinolinate synthetase A#IPR003808; Fe-S metabolism associated SufE
SY-YB-LG3_5449854	LG3	SIN_1020270	5414504	5415776	IPR019557; Aminotransferase-like, plant mobile domain
SY-YB-LG3_5449854	LG3	SIN_1020269	5421632	5424705	IPR001128; Cytochrome P450#IPR002401; Cytochrome P450, E-class, group I#IPR017972; Cytochrome P450, conserved site
SY-YB-LG3_5449854	LG3	SIN_1020268	5426632	5428286	IPR001128; Cytochrome P450#IPR002401; Cytochrome P450, E-class, group I#IPR017972; Cytochrome P450, conserved site
SY-YB-LG3_5449854	LG3	SIN_1020267	5428812	5429870	IPR000767; Disease resistance protein#IPR002182; NB-ARC
SY-YB-LG3_5449854	LG3	SIN_1020266	5432108	5433481	IPR004252; Transposase, Ptta/En/Spm, plant
SY-YB-LG3_5449854	LG3	SIN_1020265	5440469	5441858	NA
SY-YB-LG3_5449854	LG3	SIN_1020264	5447622	5449386	IPR001128; Cytochrome P450#IPR002401; Cytochrome P450, E-class, group I#IPR017972; Cytochrome P450, conserved site
SY-YB-LG3_5449854	LG3	SIN_1020263	5450566	5452227	IPR001128; Cytochrome P450#IPR002401; Cytochrome P450, E-class, group I#IPR017972; Cytochrome P450, conserved site
SY-YB-LG3_5449854	LG3	SIN_1020262	5456459	5457788	NA
SY-YB-LG3_5449854	LG3	SIN_1020261	5459405	5459647	NA
SY-YB-LG3_5449854	LG3	SIN_1020260	5460844	5462600	IPR001128; Cytochrome P450#IPR002401; Cytochrome P450, E-class, group I#IPR017972; Cytochrome P450, conserved site
SY-YB-LG3_5449854	LG3	SIN_1020259	5475329	5477023	IPR002885; Pentatricopeptide repeat
SY-YB-LG3_5449854	LG3	SIN_1020258	5478898	5486025	IPR002885; Pentatricopeptide repeat
SY-YB-LG3_5449854	LG3	SIN_1020257	5486935	5492683	IPR001763; Rhodanese-like
SY-YB-LG3_5449854	LG3	SIN_1020256	5503240	5507310	IPR001128; Cytochrome P450#IPR002401; Cytochrome P450, E-class, group I#IPR017972; Cytochrome P450, conserved site
SY-YB-LG3_5449854	LG3	SIN_1020255	5512830	5515703	IPR001841; Zinc finger, RING-type#IPR002035; von Willebrand factor, type A#IPR010734; Copine
SY-YB-LG3_5449854	LG3	SIN_1020254	5516650	5516949	NA
SY-YB-LG3_5449854	LG3	SIN_1020253	5518585	5522444	IPR001468; Indole-3-glycerol phosphate synthase, conserved site#IPR013798; Indole-3-glycerol phosphate synthase
SY-YB-LG3_5449854	LG3	SIN_1020252	5530701	5534982	IPR008811; Raffinose synthase
SY-YB-LG3_5449854	LG3	SIN_1020251	5545742	5549293	IPR008811; Raffinose synthase
SY-YMB-LG3_5452367	LG3	SIN_1020277	5356014	5358830	NA
SY-YMB-LG3_5452367	LG3	SIN_1020276	5376949	5377305	NA
SY-YMB-LG3_5452367	LG3	SIN_1020275	5381422	5382510	NA
SY-YMB-LG3_5452367	LG3	SIN_1020274	5390619	5396884	IPR000767; Disease resistance protein#IPR002182; NB-ARC
SY-YMB-LG3_5452367	LG3	SIN_1020273	5399592	5400479	IPR018466; Cell wall beta-glucan synthesis
SY-YMB-LG3_5452367	LG3	SIN_1020272	5402084	5403043	IPR004843; Metallo-dependent phosphatase
SY-YMB-LG3_5452367	LG3	SIN_1020271	5405346	5410196	IPR003473; Quinolinate synthetase A#IPR003808; Fe-S metabolism associated SufE
SY-YMB-LG3_5452367	LG3	SIN_1020270	5414504	5415776	IPR019557; Aminotransferase-like, plant mobile domain
SY-YMB-LG3_5452367	LG3	SIN_1020269	5421632	5424705	IPR001128; Cytochrome P450#IPR002401; Cytochrome P450, E-class, group I#IPR017972; Cytochrome P450, conserved site
SY-YMB-LG3_5452367	LG3	SIN_1020268	5426632	5428286	IPR001128; Cytochrome P450#IPR002401; Cytochrome P450, E-class, group I#IPR017972; Cytochrome P450, conserved site
SY-YMB-LG3_5452367	LG3	SIN_1020267	5428812	5429870	IPR000767; Disease resistance protein#IPR002182; NB-ARC
SY-YMB-LG3_5452367	LG3	SIN_1020266	5432108	5433481	IPR004252; Transposase, Ptta/En/Spm, plant
SY-YMB-LG3_5452367	LG3	SIN_1020265	5440469	5441858	NA
SY-YMB-LG3_5452367	LG3	SIN_1020264	5447622	5449386	IPR001128; Cytochrome P450#IPR002401; Cytochrome P450, E-class, group I#IPR017972; Cytochrome P450, conserved site
SY-YMB-LG3_5452367	LG3	SIN_1020263	5450566	5452227	IPR001128; Cytochrome P450#IPR002401; Cytochrome P450, E-class, group I#IPR017972; Cytochrome P450, conserved site
SY-YMB-LG3_5452367	LG3	SIN_1020262	5456459	5457788	NA
SY-YMB-LG3_5452367	LG3	SIN_1020261	5459405	5459647	NA
SY-YMB-LG3_5452367	LG3	SIN_1020260	5460844	5462600	IPR001128; Cytochrome P450#IPR002401; Cytochrome P450, E-class, group I#IPR017972; Cytochrome P450, conserved site
SY-YMB-LG3_5452367	LG3	SIN_1020259	5475329	5477023	IPR002885; Pentatricopeptide repeat
SY-YMB-LG3_5452367	LG3	SIN_1020258	5478898	5486025	IPR002885; Pentatricopeptide repeat
SY-YMB-LG3_5452367	LG3	SIN_1020257	5486935	5492683	IPR001763; Rhodanese-like
SY-YMB-LG3_5452367	LG3	SIN_1020256	5503240	5507310	IPR001128; Cytochrome P450#IPR002401; Cytochrome P450, E-class, group I#IPR017972; Cytochrome P450, conserved site
SY-YMB-LG3_5452367	LG3	SIN_1020255	5512830	5515703	IPR001841; Zinc finger, RING-type#IPR002035; von Willebrand factor, type A#IPR010734; Copine
SY-YMB-LG3_5452367	LG3	SIN_1020254	5516650	5516949	NA
SY-YMB-LG3_5452367	LG3	SIN_1020253	5518585	5522444	IPR001468; Indole-3-glycerol phosphate synthase, conserved site#IPR013798; Indole-3-glycerol phosphate synthase
SY-YMB-LG3_5452367	LG3	SIN_1020252	5530701	5534982	IPR008811; Raffinose synthase
SY-YMB-LG3_5452367	LG3	SIN_1020251	5545742	5549293	IPR008811; Raffinose synthase
NN-RMB-LG3_6347698	LG3	SIN_1020163	6255945	6260768	IPR003439; ABC transporter-like#IPR003593; ATPase, AAA+ type, core#IPR013525; ABC-2 type transporter#IPR017871; ABC transporter, conserved site
NN-RMB-LG3_6347698	LG3	SIN_1020162	6263028	6263697	NA
NN-RMB-LG3_6347698	LG3	SIN_1020161	6316366	6317773	NA
NN-RMB-LG3_6347698	LG3	SIN_1020160	6356744	6357106	NA
NN-RMB-LG3_6347698	LG3	SIN_1020159	6381418	6382346	NA
NN-RMB-LG3_6347698	LG3	SIN_1020158	6386481	6386747	NA
NN-RMB-LG3_6347698	LG3	SIN_1020157	6434317	6434961	NA
NN-RMB-LG3_6347698	LG3	SIN_1020156	6437728	6439011	NA
NN-RMB-LG3_6347698	LG3	SIN_1020155	6444326	6444682	NA
SY-RMB-LG3_6420378	LG3	SIN_1020160	6356744	6357106	NA
SY-RMB-LG3_6420378	LG3	SIN_1020159	6381418	6382346	NA
SY-RMB-LG3_6420378	LG3	SIN_1020158	6386481	6386747	NA
SY-RMB-LG3_6420378	LG3	SIN_1020157	6434317	6434961	NA
SY-RMB-LG3_6420378	LG3	SIN_1020156	6437728	6439011	NA
SY-RMB-LG3_6420378	LG3	SIN_1020155	6444326	6444682	NA
SY-RMB-LG3_6420378	LG3	SIN_1020154	6452542	6453774	IPR000767; Disease resistance protein#IPR002182; NB-ARC
SY-RMB-LG3_6420378	LG3	SIN_1020153	6454813	6455935	NA
SY-TLM-LG3_6447782	LG3	SIN_1020160	6356744	6357106	NA
SY-TLM-LG3_6447782	LG3	SIN_1020159	6381418	6382346	NA
SY-TLM-LG3_6447782	LG3	SIN_1020158	6386481	6386747	NA
SY-TLM-LG3_6447782	LG3	SIN_1020157	6434317	6434961	NA
SY-TLM-LG3_6447782	LG3	SIN_1020156	6437728	6439011	NA
SY-TLM-LG3_6447782	LG3	SIN_1020155	6444326	6444682	NA
SY-TLM-LG3_6447782	LG3	SIN_1020154	6452542	6453774	IPR000767; Disease resistance protein#IPR002182; NB-ARC
SY-TLM-LG3_6447782	LG3	SIN_1020153	6454813	6455935	NA
SY-TLM-LG3_6447782	LG3	SIN_1020152	6543364	6543654	NA
SY-YMB-LG3_6523571	LG3	SIN_1020157	6434317	6434961	NA
SY-YMB-LG3_6523571	LG3	SIN_1020156	6437728	6439011	NA
SY-YMB-LG3_6523571	LG3	SIN_1020155	6444326	6444682	NA
SY-YMB-LG3_6523571	LG3	SIN_1020154	6452542	6453774	IPR000767; Disease resistance protein#IPR002182; NB-ARC
SY-YMB-LG3_6523571	LG3	SIN_1020153	6454813	6455935	NA
SY-YMB-LG3_6523571	LG3	SIN_1020152	6543364	6543654	NA
SY-YMB-LG3_6523571	LG3	SIN_1020151	6564430	6564674	NA
SY-YMB-LG3_6523571	LG3	SIN_1020150	6595023	6595442	IPR006041; Pollen Ole e 1 allergen/extensin
SY-YMB-LG3_6523571	LG3	SIN_1020149	6606938	6608237	IPR003245; Plastocyanin-like
SY-YMB-LG3_6523571	LG3	SIN_1020148	6612906	6614546	IPR003245; Plastocyanin-like
NN-YMB-LG3_6578720	LG3	SIN_1020152	6543364	6543654	NA
NN-YMB-LG3_6578720	LG3	SIN_1020151	6564430	6564674	NA
NN-YMB-LG3_6578720	LG3	SIN_1020150	6595023	6595442	IPR006041; Pollen Ole e 1 allergen/extensin
NN-YMB-LG3_6578720	LG3	SIN_1020149	6606938	6608237	IPR003245; Plastocyanin-like
NN-YMB-LG3_6578720	LG3	SIN_1020148	6612906	6614546	IPR003245; Plastocyanin-like
WH-LCNM-LG3_6692871	LG3	SIN_1020150	6595023	6595442	IPR006041; Pollen Ole e 1 allergen/extensin
WH-LCNM-LG3_6692871	LG3	SIN_1020149	6606938	6608237	IPR003245; Plastocyanin-like
WH-LCNM-LG3_6692871	LG3	SIN_1020148	6612906	6614546	IPR003245; Plastocyanin-like
WH-LCNM-LG3_6692871	LG3	SIN_1020147	6702126	6703255	NA
WH-LCNM-LG3_6692871	LG3	SIN_1005142	6752659	6758648	IPR002553; Clathrin/coatomer adaptor, adaptin-like, N-terminal
WH-LCNM-LG3_6692871	LG3	SIN_1005141	6763066	6764600	NA
SY-SNMB-LG3_6766573	LG3	SIN_1020147	6702126	6703255	NA
SY-SNMB-LG3_6766573	LG3	SIN_1005142	6752659	6758648	IPR002553; Clathrin/coatomer adaptor, adaptin-like, N-terminal
SY-SNMB-LG3_6766573	LG3	SIN_1005141	6763066	6764600	NA
SY-SNMB-LG3_6766573	LG3	SIN_1005140	6836811	6837429	NA
SY-SNMB-LG3_6766573	LG3	SIN_1005139	6837944	6845745	NA
SY-SNMB-LG3_6766573	LG3	SIN_1005138	6849058	6849369	NA
SY-SNMB-LG3_6766573	LG3	SIN_1005137	6865759	6866055	NA
SY-YB-LG3_6951807	LG3	SIN_1005137	6865759	6866055	NA
SY-YB-LG3_6951807	LG3	SIN_1005136	6925378	6926396	IPR000225; Armadillo
SY-YB-LG3_6951807	LG3	SIN_1005135	6932063	6954771	IPR022100; Protein of unknown function DUF3639
SY-YB-LG3_6951807	LG3	SIN_1005134	6974596	6975463	NA
SY-YB-LG3_6951807	LG3	SIN_1005133	6984529	6986893	IPR003772; Protein of unknown function DUF177
SY-YB-LG3_6951807	LG3	SIN_1005132	6989479	6990958	IPR010417; Embryo-specific 3
SY-YB-LG3_6951807	LG3	SIN_1005131	6991398	6993479	IPR000873; AMP-dependent synthetase/ligase#IPR020845; AMP-binding, conserved site
SY-YB-LG3_6951807	LG3	SIN_1005130	7007590	7011566	IPR000743; Glycoside hydrolase, family 28
SY-YB-LG3_6951807	LG3	SIN_1005129	7015586	7016312	NA
SY-YB-LG3_6951807	LG3	SIN_1005128	7029244	7034005	IPR000743; Glycoside hydrolase, family 28#IPR006626; Parallel beta-helix repeat
SY-YB-LG3_6951807	LG3	SIN_1005127	7036137	7039943	IPR000743; Glycoside hydrolase, family 28#IPR006626; Parallel beta-helix repeat
SY-YB-LG3_6951807	LG3	SIN_1005126	7042670	7045538	IPR000743; Glycoside hydrolase, family 28#IPR006626; Parallel beta-helix repeat
SY-YB-LG3_6951807	LG3	SIN_1005125	7046446	7049421	IPR007263; Putative thiol-disulphide oxidoreductase DCC
WH-CN-LG3_6985801	LG3	SIN_1005136	6925378	6926396	IPR000225; Armadillo
WH-CN-LG3_6985801	LG3	SIN_1005135	6932063	6954771	IPR022100; Protein of unknown function DUF3639
WH-CN-LG3_6985801	LG3	SIN_1005134	6974596	6975463	NA
WH-CN-LG3_6985801	LG3	SIN_1005133	6984529	6986893	IPR003772; Protein of unknown function DUF177
WH-CN-LG3_6985801	LG3	SIN_1005132	6989479	6990958	IPR010417; Embryo-specific 3
WH-CN-LG3_6985801	LG3	SIN_1005131	6991398	6993479	IPR000873; AMP-dependent synthetase/ligase#IPR020845; AMP-binding, conserved site
WH-CN-LG3_6985801	LG3	SIN_1005130	7007590	7011566	IPR000743; Glycoside hydrolase, family 28
[truncated: 8,684 more rows]
