# Supplementary material for: Genome-Wide Association Studies of 39 Seed Yield-Related Traits in Sesame (Sesamum indicum L.)
Source: Int J Mol Sci. 2018 Sep 17;19(9):2794. doi: 10.3390/ijms19092794 (PMC6164633; doi:10.3390/ijms19092794)
Supplement: Supplementary file 1 [file ijms-19-02794-s001.zip › Table S5.xlsx]

## Sheet: Feuil1
Traits	Environments	LG	SNP position (bp)	number of genes in LD	P-value	Candidate genes Sesame	Homolog genes in Arabidopsis	ArabidopsisGene-Symbol	At-Gene-description
YB	SY	1	17291730	30	8.72619	SIN_1013997	AT2G45660.1	NA	AGAMOUS-like 20 (AGL20); FUNCTIONS IN: sequence-specific DNA binding transcription factor activity;
YMB	SY	1	17291730	30	9.1041	SIN_1013997	AT2G45660.1	NA	AGAMOUS-like 20 (AGL20); FUNCTIONS IN: sequence-specific DNA binding transcription factor activity; INVOLVED IN: flower development, response to cold, positive regulation of flower development, maintenance of inflorescence meristem identity;
YP	SY	1	8133171	19	6.10112	SIN_1017946	AT4G23650.1	CPK3	Encodes calcium dependent protein kinase 3 (CPK3); FUNCTIONS IN: calmodulin-dependent protein kinase activity, protein kinase activity, kinase activity;
MCNB	SY	1	11139670	25	6.11395	SIN_1009456	AT1G53730.1	SRF6	STRUBBELIG-receptor family 6 (SRF6); FUNCTIONS IN: protein serine/threonine kinase activity, protein kinase activity, ATP binding;
YB	SY	2	1201448	30	8.76032	SIN_1017109	AT1G37130.1	NR2	nitrate reductase 2 (NIA2); FUNCTIONS IN: nitrate reductase activity, nitrate reductase (NADH) activity; INVOLVED IN: nitric oxide biosynthetic process, nitrate assimilation, response to light stimulus, response to symbiotic fungus;
SNMB	SY	2	17451873	34	6.47461	SIN_1018154	AT1G59650.1	CW14	CW14; FUNCTIONS IN: molecular_function unknown;
YMB	SY	2	1201448	30	9.15029	SIN_1017109	AT1G37130.1	NR2	nitrate reductase 2 (NIA2); FUNCTIONS IN: nitrate reductase activity, nitrate reductase (NADH) activity; INVOLVED IN: nitric oxide biosynthetic process, nitrate assimilation, response to light stimulus, response to symbiotic fungus;
SWMB	SY	2	17451873	34	6.83382	SIN_1018154	AT1G59650.1	CW14	CW14; FUNCTIONS IN: molecular_function unknown;
YP	SY	2	1201448	30	6.41454	SIN_1017109	AT1G37130.1	NR2	nitrate reductase 2 (NIA2); FUNCTIONS IN: nitrate reductase activity, nitrate reductase (NADH) activity; INVOLVED IN: nitric oxide biosynthetic process, nitrate assimilation, response to light stimulus, response to symbiotic fungus;
RMM	SY	2	17451873	34	9.17216	SIN_1018154	AT1G59650.1	CW14	CW14; FUNCTIONS IN: molecular_function unknown;
SNMM	SY	2	17451873	34	15.1344	SIN_1018154	AT1G59650.1	CW14	CW14; FUNCTIONS IN: molecular_function unknown;
SWMM	SY	2	17451873	34	14.8861	SIN_1018154	AT1G59650.1	CW14	CW14; FUNCTIONS IN: molecular_function unknown;
YB	SY	3	9587143	25	6.33913	SIN_1017544	AT3G14270.1	FAB1B	FORMS APLOID AND BINUCLEATE CELLS 1B (FAB1B); phosphatidylinositol binding, zinc ion binding
YB	SY	3	14990430	14	8.68188	SIN_1021835	AT1G04270.1	RPS15	cytosolic ribosomal protein S15 (RPS15); FUNCTIONS IN: structural constituent of ribosome;
CNB	SY	3	14990430	14	9.33701	SIN_1021835	AT1G04270.1	RPS15	cytosolic ribosomal protein S15 (RPS15); FUNCTIONS IN: structural constituent of ribosome;
MCNB	SY	3	14990430	14	9.39946	SIN_1021835	AT1G04270.1	RPS15	cytosolic ribosomal protein S15 (RPS15); FUNCTIONS IN: structural constituent of ribosome;
YMB	SY	3	14990430	14	8.81309	SIN_1021835	AT1G04270.1	RPS15	cytosolic ribosomal protein S15 (RPS15); FUNCTIONS IN: structural constituent of ribosome;
YP	SY	3	14961891	17	7.60998	SIN_1021838	AT4G14550.1	IAA14	AA14 is a member of the Aux/IAA protein family. Involved in lateral root development.
WMM	SY	3	13730856	26	6.32484	SIN_1021958	AT2G07680.1	MRP11	multidrug resistance-associated protein 11 (MRP11); FUNCTIONS IN: ATPase activity, coupled to transmembrane movement of substances,xenobiotic-transporting ATPase activity
YLB	NN	4	226561	21	7.1525	SIN_1006306	AT1G65450.1	GLC	FUNCTIONS IN: transferase activity, transferring acyl groups other than amino-acyl groups, transferase activity;
YB	SY	4	3014268	24	7.22286	SIN_1018678	AT2G41370.1	BOP2	protein binding, ubiquitin protein ligase binding
CPMB	NN	5	6738735	13	7.09519	SIN_1006338	AT4G37770.1	ACS8	1-aminocyclopropane-1-carboxylate synthase activity, identical protein binding, protein binding, pyridoxal phosphate binding
LCNM	NN	5	6738735	13	7.01078	SIN_1006338	AT4G37770.1	ACS8	1-aminocyclopropane-1-carboxylate synthase activity, identical protein binding, protein binding, pyridoxal phosphate binding
CNM	NN	5	6737753	13	17.9023	SIN_1006338	AT4G37770.1	ACS8	1-aminocyclopropane-1-carboxylate synthase activity, identical protein binding, protein binding, pyridoxal phosphate binding
CNM	NN	5	6738735	13	13.3038	SIN_1006338	AT4G37770.1	ACS8	1-aminocyclopropane-1-carboxylate synthase activity, identical protein binding, protein binding, pyridoxal phosphate binding
CNB	SY	5	6737753	13	8.8875	SIN_1006338	AT4G37770.1	ACS8	1-aminocyclopropane-1-carboxylate synthase activity, identical protein binding, protein binding, pyridoxal phosphate binding
TMB	SY	5	10208013	8	6.58039	SIN_1016132	AT3G42640.1	AHA8	ATPase activity;phosphorylative mechanism, metal ion binding
YP	SY	5	14017656	10	6.17422	SIN_1019958	AT5G36890.1	BGLU42	FUNCTIONS IN: cation binding, beta-glucosidase activity, hydrolase activity, hydrolyzing O-glycosyl compounds, catalytic activity;
YP	SY	5	17381056	21	6.11899	SIN_1011780	AT5G57560.1	TCH4	Touch 4 (TCH4); CONTAINS InterPro DOMAIN/s: Xyloglucan endotransglucosylase/hydrolase (InterPro:IPR016455), Xyloglucan endo-transglycosylase, C-terminal (InterPro:IPR010713), Concanavalin A-like lectin/glucanase, subgroup (InterPro:IPR013320), Concanavalin A-like lectin/glucanase (InterPro:IPR008985), Glycoside hydrolase, family 16 (InterPro:IPR000757), Glycoside hydrolase, family 16, active site…
LCNM	SY	5	6738735	13	13.0279	SIN_1006338	AT4G37770.1	ACS8	1-aminocyclopropane-1-carboxylate synthase activity, identical protein binding, protein binding, pyridoxal phosphate binding
CNM	SY	5	6737753	13	13.6806	SIN_1006338	AT4G37770.1	ACS8	1-aminocyclopropane-1-carboxylate synthase activity, identical protein binding, protein binding, pyridoxal phosphate binding
TMM	SY	5	9895178	16	6.1373	SIN_1016119	AT5G19040.1	IPT5	ADP dimethylallyltransferase activity, AMP dimethylallyltransferase activity, ATP binding, ATP dimethylallyltransferase activity, transferase activity, transferring alkyl or aryl (other than methyl) groups
CNM	WH	5	6738735	13	14.7866	SIN_1006338	AT4G37770.1	ACS8	1-aminocyclopropane-1-carboxylate synthase activity, identical protein binding, protein binding, pyridoxal phosphate binding
YLB	NN	6	3590372	22	6.21173	SIN_1009823	AT5G19620.1	TOC75-V	outer envelope protein of 80 kDa (OEP80); FUNCTIONS IN: molecular_function unknown;
YB	SY	6	9021538	23	8.12431	SIN_1015605	AT5G59090.1	SBT4.12	FUNCTIONS IN: identical protein binding, serine-type endopeptidase activity;
YMB	SY	6	9021538	23	8.34265	SIN_1015605	AT5G59090.1	SBT4.12	FUNCTIONS IN: identical protein binding, serine-type endopeptidase activity;
YM	SY	6	8225301	23	6.23628	SIN_1015520	AT4G23440.1	NA	Disease resistance protein (TIR-NBS class); FUNCTIONS IN: transmembrane receptor activity, nucleoside-triphosphatase activity, nucleotide binding, ATP binding;
SNMM	SY	6	9488015	21	7.11644	SIN_1015668	AT1G12420.1	ACR8	Amino acid-binding
CPMM	SY	6	20006323	21	6.09808	SIN_1012741	AT1G02640.1	BXL2	beta-xylosidase 2 (BXL2); FUNCTIONS IN: hydrolase activity, hydrolyzing O-glycosyl compounds; INVOLVED IN: carbohydrate metabolic process; LOCATED IN: plant-type cell wall; EXPRESSED IN: 23 plant structures; EXPRESSED DURING: 13 growth stages; CONTAINS InterPro DOMAIN/s: Glycoside hydrolase, family 3, N-terminal (InterPro:IPR001764), Glycoside hydrolase, family 3, C-terminal (InterPro:IPR002772),…
LLM	SY	7	10980797	37	6.01573	SIN_1008713	AT5G05780.1	RPN8A	molecular_function
YLB	SY	8	7551722	12	6.09242	SIN_1027132	AT4G03510.1	RMA1	zinc ion binding
YP	SY	8	1668572	23	7.38285	SIN_1019747	AT5G35840.1	PHYC	photoreceptor activity, protein binding, protein histidine kinase activity, protein homodimerization activity
CN	SY	8	19511850	35	6.02204	SIN_1014889	AT2G15490.3	UGT73B4	FUNCTIONS IN:UDP-glycosyltransferase activity,
YM	SY	8	1668572	23	6.65879	SIN_1019747	AT5G35840.1	PHYC	photoreceptor activity, protein binding, protein histidine kinase activity, protein homodimerization activity
SNMM	SY	8	1668572	23	9.89071	SIN_1019747	AT5G35840.1	PHYC	photoreceptor activity, protein binding, protein histidine kinase activity, protein homodimerization activity
SWMM	SY	8	1668572	23	8.84113	SIN_1019747	AT5G35840.1	PHYC	photoreceptor activity, protein binding, protein histidine kinase activity, protein homodimerization activity
RMB	WH	8	16293217	31	6.60201	SIN_1022764	AT1G09300.1	ATICP55	metallopeptidase activity, peptidase activity
MCNB	SY	9	2124463	24	7.6528	SIN_1024567	AT1G08030.1	TPST	tyrosylprotein sulfotransferase (TPST); FUNCTIONS IN: protein-tyrosine sulfotransferase activity;
CPMM	WH	9	5506527	25	6.56901	SIN_1024126	AT2G28380.1	DRB2	dsRNA-binding protein 2 (DRB2); double-stranded RNA binding
CNB	SY	10	3823922	31	7.42851	SIN_1018978	AT1G53350.1	NA	Disease resistance protein (CC-NBS-LRR class) family; FUNCTIONS IN: ATP binding;
MCNB	SY	10	3823922	31	6.84759	SIN_1018978	AT1G53350.1	NA	Disease resistance protein (CC-NBS-LRR class) family; FUNCTIONS IN: ATP binding;
LLM	SY	10	3811884	30	6.36746	SIN_1018978	AT1G53350.1	NA	Disease resistance protein (CC-NBS-LRR class) family; FUNCTIONS IN: ATP binding;
RMM	SY	10	3814176	30	6.65831	SIN_1018978	AT1G53350.1	NA	Disease resistance protein (CC-NBS-LRR class) family; FUNCTIONS IN: ATP binding;
YLB	NN	11	5407828	20	6.22224	SIN_1025057	AT2G44480.1	NA	beta glucosidase 17 (BGLU17); FUNCTIONS IN: cation binding, hydrolase activity, hydrolyzing O-glycosyl compounds, catalytic activity;
YLB	SY	11	7921895	12	6.0357	SIN_1024817	AT2G19930.1	NA	RNA-dependent RNA polymerase family protein; FUNCTIONS IN: RNA-directed RNA polymerase activity;
YB	SY	11	11923935	25	7.09526	SIN_1012983	AT2G36450.1	HRD	DNA-binding,
RMM	SY	11	12771142	23	8.09602	SIN_1012899	AT3G54870.1	MRH2	MORPHOGENESIS OF ROOT HAIR 2 (MRH2); FUNCTIONS IN: microtubule binding, actin binding, microtubule motor activity;
LMM	SY	11	10041158	18	6.26531	SIN_1003479	AT4G10310.1	HKT1	potassium ion transmembrane transporter activity, sodium ion transmembrane transporter activity
SWMM	SY	11	5437397	19	7.08042	SIN_1025054	ATCG00490.1	NA	RBCL; FUNCTIONS IN: ribulose-bisphosphate carboxylase activity; magnesium ion binding, monooxygenase activity
LMM	WH	11	15219964	34	9.06098	SIN_1011000	AT2G38510.1	NA	MATE efflux family protein; FUNCTIONS IN: antiporter activity, drug transmembrane transporter activity, transporter activity;
SWMB	SY	12	3278243	42	6.02074	SIN_1006995	AT1G11720.2	SS3	starch synthase 3 (SS3); starch synthase activity, transferase activity, transferring glycosyl groups
YP	SY	12	257577	31	6.33536	SIN_1014519	AT1G11300.1	EGM1	kinase activity, protein serine/threonine kinase activity
YLM	SY	12	257236	31	6.12982	SIN_1014519	AT1G11300.1	EGM1	kinase activity, protein serine/threonine kinase activity
SNMM	SY	12	2443017	25	7.0678	SIN_1006854	AT3G12700.1	NANA	Eukaryotic aspartyl protease family protein; FUNCTIONS IN: aspartic-type endopeptidase activity;
MCNB	SY	12	257571	31	8.37701	SIN_1014519	AT1G11300.1	EGM1	kinase activity, protein serine/threonine kinase activity
RMM	WH	12	5382616	29	6.32671	SIN_1006696	AT1G30360.1	ERD4	early-responsive to dehydration 4 (ERD4);
CPMM	WH	12	3488756	34	8.2949	SIN_1007037	AT5G15170.1	TDP1	tyrosyl-DNA phosphodiesterase-related; FUNCTIONS IN: 3'-tyrosyl-DNA phosphodiesterase activity;
TMB	SY	13	4239336	11	6.70534	SIN_1004122	AT1G72210.1	BHLH96	basic helix-loop-helix (bHLH) DNA-binding superfamily protein; FUNCTIONS IN: DNA binding, sequence-specific DNA binding transcription factor activity;
LCNB	NN	15	6147863	22	6.06464	SIN_1025444	AT5G09230.2	SRT2	sirtuin 2 (SRT2); FUNCTIONS IN: NAD binding, DNA binding, zinc ion binding, hydrolase activity, acting on carbon-nitrogen (but not peptide) bonds, in linear amides;
SNMM	NN	15	1258391	35	6.15379	SIN_1008062	AT3G29320.1	PHS1	Glycosyl transferase, family 35; FUNCTIONS IN: phosphorylase activity, transferase activity, transferring glycosyl groups;
TMM	SY	15	1373838	35	8.60848	SIN_1008079	AT3G02110.1	scpl25	serine carboxypeptidase-like 25 (scpl25); FUNCTIONS IN: serine-type carboxypeptidase activity;
TMB	WH	15	5431411	21	6.01177	SIN_1025535	AT2G18540.1	NA	RmlC-like cupins superfamily protein; FUNCTIONS IN: nutrient reservoir activity;
TMB	WH	15	2033339	19	7.44546	SIN_1004133	AT5G13960.1	SUVH4	SU(VAR)3-9 homolog 4 (SUVH4); FUNCTIONS IN: double-stranded methylated DNA binding, methyl-CpNpG binding, methyl-CpG binding, histone methyltransferase activity (H3-K9 specific), methyl-CpNpN binding;
TMM	WH	16	555771	16	7.55214	SIN_1016818	AT5G36160.1	TAT2	Tyrosine transaminase family protein; FUNCTIONS IN: 1-aminocyclopropane-1-carboxylate synthase activity, pyridoxal phosphate binding, transferase activity, transferring nitrogenous groups, transaminase activity, catalytic activity;
WMM	WH	16	555771	16	6.40007	SIN_1016818	AT5G36160.1	TAT2	Tyrosine transaminase family protein; FUNCTIONS IN: 1-aminocyclopropane-1-carboxylate synthase activity, pyridoxal phosphate binding, transferase activity, transferring nitrogenous groups, transaminase activity, catalytic activity;
