# Supplementary material for: Genome-Wide Association Studies of 39 Seed Yield-Related Traits in Sesame (Sesamum indicum L.)
Source: Int J Mol Sci. 2018 Sep 17;19(9):2794. doi: 10.3390/ijms19092794 (PMC6164633; doi:10.3390/ijms19092794)
Supplement: Supplementary file 1 [file ijms-19-02794-s001.zip › Table S6.xlsx]

## Sheet: Feuil1
Accession ID	Accession name	Original producing area	Longitude(°)	Latitude(°)	Type
G001	PS88	China	114.26E	33.27N	Landrace
G002	Zhima	China	116.33E	39.73N	Landrace
G003	Xiaobacha	China	117.08E	39.98N	Landrace
G004	Baizhima	China	115.54E	34.83N	Landrace
G005	Zhima	China	116.58E	35.41N	Landrace
G006	Xinbianwuhao	China	118.35E	35.19N	Landrace
G007	Bagucha	China	115.09E	35.30N	Landrace
G008	Zhima	China	116.82E	35.56N	Landrace
G009	Heshangmao	China	116.30E	35.07N	Landrace
G010	Baiyinzhima	China	121.38E	37.54N	Landrace
G011	Zhuzhi1	China	NA	NA	Modern cultivar
G012	Maotuicao	China	114.46E	34.48N	Landrace
G013	Huangzhima	China	113.82E	34.03N	Landrace
G014	Badacha	China	113.06E	33.87N	Landrace
G015	Heizhima	China	114.86E	31.63N	Landrace
G016	Baizhima	China	114.86E	34.06N	Landrace
G017	Baicao	China	114.90E	33.44N	Landrace
G018	Zhuzhi2	China	NA	NA	Modern cultivar
G019	Xiaozihuang	China	113.99E	33.15N	Landrace
G020	Waizuihong	China	114.73E	32.34N	Landrace
G021	Baizhima	China	119.42E	30.89N	Landrace
G022	Duganzhan	China	115.26E	33.07N	Landrace
G023	Yakezhima	China	117.21E	30.69N	Landrace
G024	Baizhima	China	118.58E	30.08N	Landrace
G025	Zhima	China	118.43E	32.45N	Landrace
G026	Guanyinma	China	114.11E	31.56N	Landrace
G027	Baizhima	China	112.14E	32.05N	Landrace
G028	Duijiaozhima	China	114.32E	30.35N	Landrace
G029	786	China	NA	NA	Modern cultivar
G030	Wujiaozhan	China	113.37E	31.72N	Landrace
G031	Bagucha	China	113.45E	30.37N	Landrace
G032	Zhongzhi5hao	China	114.33E	30.35N	Landrace
G033	Zhima	China	114.11E	31.56N	Landrace
G034	Hongyangzhima	China	112.14E	32.05N	Landrace
G035	Dikehuang	China	112.76E	32.13N	Landrace
G036	Tanma	China	113.69E	31.26N	Landrace
G037	Heizhima	China	114.32E	30.35N	Landrace
G038	Batongbai	China	123.18E	47.34N	Landrace
G039	Jizhi6hao	China	122.82E	45.63N	Landrace
G040	Bacha	China	123.20E	45.84N	Landrace
G041	Yesan	China	121.65E	42.01N	Landrace
G042	Yesan	China	122.54E	42.38N	Landrace
G043	Zhima	China	121.43E	29.28N	Landrace
G044	Baizhima	China	83.62E	46.52N	Landrace
G045	Zhima	China	83.62E	46.52N	Landrace
G046	Zhima	China	89.18E	42.94N	Landrace
G047	Zhima	China	89.18E	42.94N	Landrace
G048	Zhima	China	89.18E	42.94N	Landrace
G049	Zhima	China	89.18E	42.94N	Landrace
G050	Zhima	China	99.82E	39.38N	Landrace
G051	Balengzhima	China	111.75E	37.27N	Landrace
G052	Chunzhima	China	111.21E	34.84N	Landrace
G053	Zhima	China	112.02E	37.44N	Landrace
G054	Zhima	China	112.84E	35.51N	Landrace
G055	Hezhima	China	111.08E	39.01N	Landrace
G056	Baizhima	China	109.94E	34.80N	Landrace
G057	Baizhima	China	110.15E	35.24N	Landrace
G058	Zhima	China	108.24E	34.53N	Landrace
G059	Zhima	China	108.25E	33.04N	Landrace
G060	Yeyesan	China	109.03E	32.69N	Landrace
G061	Zhima	China	109.43E	35.76N	Landrace
G062	Zhima	China	110.87E	33.53N	Landrace
G063	Xizhima	China	108.24E	34.53N	Landrace
G064	Zhima	China	108.32E	33.32N	Landrace
G065	Yizhima	China	109.59E	35.18N	Landrace
G066	Baizhima	China	107.38E	34.35N	Landrace
G067	Wucuolian	China	108.48E	34.30N	Landrace
G068	Zajiaozhima	China	116.09E	35.40N	Landrace
G069	Heizhima	China	117.93E	35.71N	Landrace
G070	Henanyihao	China	113.66E	34.77N	Landrace
G071	Huangzhima	China	118.41E	30.69N	Landrace
G072	Zhima	China	115.86E	31.69N	Landrace
G073	Heizhima	China	115.58E	32.64N	Landrace
G074	Heizhima	China	118.74E	30.95N	Landrace
G075	Changguohuang	China	109.89E	31.08N	Landrace
G076	Hezhima	China	109.89E	31.08N	Landrace
G077	Heizhima	China	105.38E	31.23N	Landrace
G078	Zhuanzhulian-1	China	113.37E	31.72N	Landrace
G079	Zhongzhi8	China	NA	NA	Modern cultivar
G080	Sifangzhima	China	113.81E	29.26N	Landrace
G081	Zhima	China	114.04E	29.55N	Landrace
G082	Huoma	China	113.82E	31.62N	Landrace
G083	Jinkouheizhima	China	120.75E	30.77N	Landrace
G084	Zaoshuzhima	China	122.10E	30.02N	Landrace
G085	Mishuozhima	China	120.23E	29.26N	Landrace
G086	Baiyouma	China	120.82E	29.59N	Landrace
G087	Yingsangu	China	120.39E	27.51N	Landrace
G088	Baizhima	China	120.96E	28.13N	Landrace
G089	Zhima	China	117.58E	28.95N	Landrace
G090	Zhima	China	115.89E	29.61N	Landrace
G091	Zhima	China	115.89E	29.61N	Landrace
G092	Zhima	China	NA	NA	Landrace
G093	Xinheheizhima	China	107.36E	22.42N	Landrace
G094	Quanmingaiheizhima	China	107.20E	22.84N	Landrace
G095	Taipinghuang	China	107.36E	22.42N	Landrace
G096	Baizhima	China	114.06E	24.95N	Landrace
G097	Zhima	China	116.35E	23.54N	Landrace
G098	Baizhima	China	116.77E	23.46N	Landrace
G099	Wuzhima	China	116.17E	23.30N	Landrace
G100	Wuzhima	China	114.27E	23.17N	Landrace
G101	Jiguang2hao	China	110.35E	20.03N	Landrace
G102	Baizhima	China	114.27E	23.17N	Landrace
G103	Jiangxianghei	China	122.84E	45.62N	Landrace
G104	Zhima	China	123.34E	42.75N	Landrace
G105	Zhima	China	121.65E	42.01N	Landrace
G106	Zhima	China	122.45E	42.31N	Landrace
G107	Zhima	China	122.45E	42.31N	Landrace
G108	Zhima	China	122.13E	41.16N	Landrace
G109	Zhima6hao	China	119.90E	42.28N	Landrace
G110	Bawangbian	China	119.90E	42.28N	Landrace
G111	Jiaopanzhima	China	111.78E	37.14N	Landrace
G112	Xiguanzhima	China	111.78E	37.26N	Landrace
G113	Zhima	China	111.78E	37.26N	Landrace
G114	Heima	China	110.44E	35.47N	Landrace
G115	Zhima	China	108.14E	34.70N	Landrace
G116	Baizhima	China	109.15E	33.43N	Landrace
G117	Hongzhima	China	109.94E	34.80N	Landrace
G118	Huangzhima	China	110.87E	33.53N	Landrace
G119	Heizhima	China	119.17E	34.61N	Landrace
G120	Huangzhima	China	116.27E	30.42N	Landrace
G121	Zhima	China	116.11E	30.15N	Landrace
G122	Muzhenbai	China	117.86E	30.64N	Landrace
G123	Zhufangzhima	China	115.86E	31.69N	Landrace
G124	Shuangqiaozhima	China	118.74E	30.95N	Landrace
G125	Zhangdianbai	China	116.49E	31.75N	Landrace
G126	Dushanhei	China	119.42E	30.89N	Landrace
G127	Zhima	China	116.97E	33.64N	Landrace
G128	Zhima	China	118.30E	32.32N	Landrace
G129	Heizhima	China	109.62E	31.41N	Landrace
G130	Hunshenghei	China	109.89E	31.08N	Landrace
G131	Wuyahei	China	109.62E	31.41N	Landrace
G132	Duozhima	China	108.89E	30.97N	Landrace
G133	Laozhima	China	110.68E	31.75N	Landrace
G134	Zhima	China	109.71E	32.33N	Landrace
G135	Mazhima	China	110.76E	31.24N	Landrace
G136	Mazhima	China	110.73E	32.06N	Landrace
G137	Hezhima	China	110.76E	31.24N	Landrace
G138	Qingchunheizhima	China	121.37E	31.11N	Landrace
G139	Liujiaobaizhima	China	121.37E	31.11N	Landrace
G140	Xingdonghezhima	China	121.37E	31.11N	Landrace
G141	Hongzhima	China	118.40E	29.14N	Landrace
G142	Zichangma	China	117.90E	28.43N	Landrace
G143	Haihuiheizhima	China	115.89E	29.61N	Landrace
G144	Zihuahei	China	115.10E	29.26N	Landrace
G145	Ganzhi2hao	China	NA	NA	Modern cultivar
G146	Wenzhubaizhima	China	114.78E	26.46N	Landrace
G147	Zhima	China	109.85E	29.01N	Landrace
G148	Zhima	China	106.82E	27.54N	Landrace
G149	Huizhima	China	106.10E	25.17N	Landrace
G150	Baizhima	China	119.30E	26.08N	Landrace
G151	Zhima	China	NA	NA	Landrace
G152	Zhima	China	NA	NA	Landrace
G153	Bachazhima	China	101.99E	24.08N	Landrace
G154	Baizhima	China	105.33E	24.78N	Landrace
G155	Huangzhima	China	106.85E	22.35N	Landrace
G156	Heizhima	China	109.27E	22.69N	Landrace
G157	Zhima	China	110.46E	19.25N	Landrace
G158	Baizhima	China	109.84E	19.05N	Landrace
G159	Jiguangyihao	China	110.35E	20.03N	Landrace
G160	Baizhima	China	110.19E	20.1N	Landrace
G162	Baotingzhong	China	120.31E	23.31N	Landrace
G163	Tainanheixuan1hao	China	120.31E	23.31N	Landrace
G164	Heizhima	China	114.88E	33.73N	Landrace
G165	Sangenqiang	China	114.88E	33.73N	Landrace
G166	Yibabian	China	113.66E	35.27N	Landrace
G167	Zhima	China	113.81E	36.07N	Landrace
G168	Youhulu	China	113.32E	32.72N	Landrace
G169	Sitongzhima	China	113.35E	34.51N	Landrace
G170	Waizuibai	China	114.77E	34.55N	Landrace
G171	Baizhima	China	114.26E	33.27N	Landrace
G172	Liutiaoqing	China	114.52E	33.79N	Landrace
G173	Erlanghuazhima	China	114.02E	33.39N	Landrace
G174	Baizhima	China	112.36E	32.52N	Landrace
G175	Yiyesan	China	112.36E	32.52N	Landrace
G176	Baizhima	China	113.96E	35.05N	Landrace
G177	Baizhima	China	106.93E	33.00N	Landrace
G178	Bantangzhima	China	117.86E	31.60N	Landrace
G179	Baizhima	China	118.48E	31.56N	Landrace
G180	Heizhima	China	117.47E	31.89N	Landrace
G181	Youzhima	China	117.16E	31.72N	Landrace
G182	Jiugugangcha	China	117.55E	32.86N	Landrace
G183	Bawangbian	China	116.26E	32.34N	Landrace
G184	Huangzhima	China	118.33E	30.92N	Landrace
G185	Ningguohuangzhima	China	118.98E	30.62N	Landrace
G186	Baitazhima	China	117.71E	29.85N	Landrace
G187	Zhima	China	118.26E	32.10N	Landrace
G188	Dayanhei	China	117.47E	30.21N	Landrace
G189	Baizhima	China	116.21E	33.51N	Landrace
G190	Huangchizhima	China	118.57E	31.15N	Landrace
G191	Youzhima	China	118.43E	29.87N	Landrace
G192	Yingshangzhimaliuhao	China	116.25E	32.64N	Landrace
G193	Bawangbian	China	118.50E	33.01N	Landrace
G194	Tieqingzhima	China	110.11E	32.81N	Landrace
G195	Huazhima	China	110.33E	33.69N	Landrace
G196	Zhima	China	109.08E	34.53N	Landrace
G197	Zhima	China	109.29E	37.96N	Landrace
G198	Zhima	China	114.52E	33.79N	Landrace
G199	Zhima	China	110.50E	38.02N	Landrace
G200	Loushanglou	China	108.90E	32.31N	Landrace
G201	Zhima	China	106.85E	34.89N	Landrace
G202	Hongzhima	China	106.16E	33.33N	Landrace
G203	Heizhima	China	106.25E	32.82N	Landrace
G204	Baizhima	China	114.02E	33.39N	Landrace
G205	Heizhima	China	110.01E	36.58N	Landrace
G206	Heizhima	China	108.97E	34.91N	Landrace
G207	Zhima	China	109.52E	31.05N	Landrace
G208	Baizhima	China	108.42E	31.19N	Landrace
G209	Xiaoheizi	China	108.35E	30.84N	Landrace
G210	Zhuanjiaolou	China	105.38E	31.23N	Landrace
G211	Baihuama	China	108.89E	30.97N	Landrace
G212	Zhima	China	110.40E	31.03N	Landrace
G213	Xiniujiao	China	111.65E	32.27N	Landrace
G214	Yangzhima	China	111.68E	32.39N	Landrace
G215	Zhuganqing	China	114.37E	30.88N	Landrace
G216	Yesanjiao	China	113.90E	29.98N	Landrace
G217	Zhima	China	112.19E	30.35N	Landrace
G218	Silunzi	China	112.20E	31.03N	Landrace
G219	Qiezhima	China	115.39E	30.79N	Landrace
G220	Heizhima	China	114.52E	30.26N	Landrace
G221	Zhima	China	112.20E	31.03N	Landrace
G222	Fazhima	China	113.16E	30.66N	Landrace
G223	Baizhima	China	110.68E	30.20N	Landrace
G224	Fupima	China	113.91E	30.93N	Landrace
G225	Heizhima	China	115.21E	29.83N	Landrace
G226	Beisanxie	China	111.32E	30.77N	Landrace
G227	Zhima	China	111.76E	30.43N	Landrace
G228	Huangzhima11hao	China	112.59E	31.17N	Landrace
G229	Baizhima	China	110.69E	31.00N	Landrace
G230	Heizhima	China	113.45E	29.47N	Landrace
G231	Zhima	China	113.11E	29.14N	Landrace
G232	Baizhima	China	116.66E	28.99N	Landrace
G233	Qiancengta	China	116.66E	28.99N	Landrace
G234	Lutianheizhima	China	116.66E	28.99N	Landrace
G235	Zhima	China	115.37E	28.43N	Landrace
G236	Duolengzhima	China	117.20E	28.29N	Landrace
G237	Luoxiheizhima	China	116.26E	28.36N	Landrace
G238	Duoshuoguozhima	China	115.89E	29.61N	Landrace
G239	Dayanghuangzhima	China	116.30E	27.93N	Landrace
G240	Qiaobeibaizhima	China	116.53E	27.21N	Landrace
G241	Zhima	China	116.55E	29.90N	Landrace
G242	Heizhima	China	117.71E	28.31N	Landrace
G243	Heizhima	China	117.90E	28.43N	Landrace
G244	Qiuheimaxuan3	China	117.90E	28.43N	Landrace
G245	Zhima	China	115.61E	33.17N	Landrace
G246	Heizhima	China	115.10E	29.26N	Landrace
G247	Lieqiaoheizhima	China	117.42E	28.40N	Landrace
G248	Xiaobagucha	China	116.30E	39.44N	Landrace
G249	Zhima	China	115.12E	38.83N	Landrace
G250	Zhima	China	116.86E	38.31N	Landrace
G251	Xinshengyihao	China	116.65E	36.95N	Landrace
G252	Dabacha	China	119.40E	35.99N	Landrace
G253	Zhima	China	120.83E	37.30N	Landrace
G254	Daqingjie	China	118.54E	36.51N	Landrace
G255	Yitiaobian	China	118.34E	35.07N	Landrace
G256	Zhima	China	117.52E	36.71N	Landrace
G257	Baizhima	China	111.05E	34.05N	Landrace
G258	Lvjingzhima	China	123.18E	47.34N	Landrace
G259	Baizhima	China	129.56E	46.31N	Landrace
G260	Zhima	China	124.29E	45.50N	Landrace
G261	Bacha	China	123.49E	43.51N	Landrace
G262	Baizhima	China	82.99E	46.75N	Landrace
G263	Batongzhima	China	116.09E	38.71N	Landrace
G264	Baizhima	China	111.51E	36.08N	Landrace
G265	Baizhima	China	112.92E	35.79N	Landrace
G266	Fenchazhima	China	111.22E	35.14N	Landrace
G267	Zhima	China	113.04E	36.53N	Landrace
G268	Fenchazhima	China	111.47E	35.64N	Landrace
G269	Heizhima	China	112.34E	37.61N	Landrace
G270	Datoubang	China	121.41E	29.65N	Landrace
G271	Liutiaoqing	China	120.43E	29.05N	Landrace
G272	Baizhima	China	121.41E	29.65N	Landrace
G273	Duozhiheizhima	China	120.73E	28.85N	Landrace
G274	Baizhima	China	108.74E	27.22N	Landrace
G275	Baizhima	China	105.18E	25.44N	Landrace
G276	Baizhima	China	108.49E	22.75N	Landrace
G277	Baizhima	China	109.23E	23.73N	Landrace
G278	Shangningaizhima	China	108.66E	24.06N	Landrace
G279	Heizhima	China	115.17E	23.64N	Landrace
G280	Zhima	China	125.30E	43.35N	Landrace
G281	Huangzhima	China	95.26E	25.22N	Landrace
G282	Sisuozhima	China	119.65E	29.10N	Landrace
G283	Liusuozhima	China	119.49E	28.45N	Landrace
G284	Zhima	China	111.48E	28.90N	Landrace
G285	Huangzhima	China	108.12E	28.26N	Landrace
G286	Zhima	China	106.82E	28.14N	Landrace
G287	Baizhima	China	108.84E	27.69N	Landrace
G288	Heizhima	China	107.88E	25.41N	Landrace
G289	Baizhima	China	117.61E	24.12N	Landrace
G290	Heizhima	China	119.30E	26.08N	Landrace
G291	Zhima	China	117.43E	23.70N	Landrace
G292	Baizhima	China	107.98E	22.15N	Landrace
G293	Heizhima	China	111.27E	24.82N	Landrace
G294	Silengzhima	China	109.58E	19.52N	Landrace
G295	Heizhima	China	109.45E	19.24N	Landrace
G296	Tainanheixuan2hao	China	120.31E	23.31N	Landrace
G297	Zhima	China	121.79E	41.60N	Landrace
G298	Zhima	China	120.33E	40.33N	Landrace
G299	Bawangbian	China	117.30E	39.73N	Landrace
G300	Bawangbian	China	117.06E	39.38N	Landrace
G301	Dengmingsizhima	China	116.53E	37.88N	Landrace
G302	Zihuazhima	China	114.83E	38.04N	Landrace
G303	Sangucha	China	114.95E	36.78N	Landrace
G304	Xiaobacha	China	115.97E	37.34N	Landrace
G305	Zhima	China	115.02E	37.21N	Landrace
G306	Wenrenheizhima	China	115.48E	38.76N	Landrace
G307	Laohongzhima	China	111.48E	33.14N	Landrace
G308	Baizhima	China	112.58E	35.09N	Landrace
G309	Yeersan	China	114.63E	32.96N	Landrace
G310	Xiaobiangan	China	123.18E	47.34N	Landrace
G311	Dayesan	China	123.18E	47.34N	Landrace
G312	Huozhima	China	123.18E	47.34N	Landrace
G313	Dabacha	China	123.42E	46.39N	Landrace
G314	Gedaqing	China	123.18E	47.34N	Landrace
G315	Maozhima	China	125.08E	45.51N	Landrace
G316	Baizhima	China	125.08E	45.51N	Landrace
G317	Zhima	China	125.18E	44.42N	Landrace
G318	Dabacha	China	126.04E	42.68N	Landrace
G319	Huozhima	China	124.01E	45.00N	Landrace
G320	Bacha	China	122.77E	45.34N	Landrace
G321	Zhima	China	123.97E	44.27N	Landrace
G322	Batong	China	124.77E	40.73N	Landrace
G323	Zhima	China	90.21E	42.86N	Landrace
G324	Huangzhima	China	85.62E	44.32N	Landrace
G325	Zhima	China	86.56E	42.06N	Landrace
G326	Zhima	China	80.24E	41.27N	Landrace
G327	Zhima	China	75.86E	39.38N	Landrace
G328	Longshanzhima	China	118.77E	32.05N	Landrace
G329	Chama	China	117.19E	34.27N	Landrace
G330	Deleilei	China	119.42E	32.39N	Landrace
G331	Youma	China	115.93E	30.08N	Landrace
G332	Zhima	China	95.26E	25.22N	Landrace
G333	Aijiaojinhuangma	China	116.26E	28.36N	Landrace
G334	Baizhima	China	105.22E	25.83N	Landrace
G335	Heizhima	China	105.65E	25.39N	Landrace
G336	Luorongchuanma	China	109.74E	24.49N	Landrace
G337	Chengxiangheizhima	China	107.91E	22.64N	Landrace
G338	Heizhima	China	110.25E	21.38N	Landrace
G339	Silengzhima	China	115.89E	24.57N	Landrace
G340	Baizhima	China	110.32E	19.70N	Landrace
G341	Hanguangchanshensileng	China	113.40E	24.17N	Landrace
G342	Chizhima	China	110.40E	21.19N	Landrace
G343	Baizhima	China	109.84E	19.05N	Landrace
G344	Zhima	China	119.39E	41.24N	Landrace
G345	Xinyangbaizhima	China	120.26E	33.77N	Landrace
G346	Baizhima	China	120.14E	33.39N	Landrace
G347	Baizhima	China	119.57E	31.75N	Landrace
G348	Heizhima	China	120.46E	33.20N	Landrace
G349	Chama	China	121.08E	32.09N	Landrace
G350	Luanshanheizhima	China	113.34E	27.00N	Landrace
G351	Heizhima	China	113.57E	28.71N	Landrace
G352	Shuanghuzhima	China	111.12E	29.43N	Landrace
G353	Zhima	China	111.48E	28.90N	Landrace
G354	Tianwanhongzhima	China	110.18E	28.02N	Landrace
G355	Zhima	China	110.84E	26.43N	Landrace
G356	Hukouzhima	China	113.55E	26.80N	Landrace
G357	Zhima	China	110.40E	28.46N	Landrace
G358	Baizhima	China	116.09E	25.09N	Landrace
G359	Heizhima	China	118.14E	24.74N	Landrace
G360	Heizhima	China	117.60E	26.22N	Landrace
G361	Baizhima	China	119.99E	26.88N	Landrace
G362	Baizhima	China	118.03E	27.76N	Landrace
G363	Baizhima	China	116.35E	25.83N	Landrace
G364	Heizhima	China	117.33E	27.54N	Landrace
G365	Zhima	China	99.40E	23.54N	Landrace
G366	Zhima	China	101.54E	25.03N	Landrace
G367	Meiziyihaozhima	China	102.92E	26.92N	Landrace
G368	Zhima	China	100.56E	25.48N	Landrace
G369	Baizhima	China	NA	NA	Landrace
G370	Baizhima	China	101.67E	26.06N	Landrace
G371	Zhima(248hao)	China	102.74E	23.17N	Landrace
G372	Zhima	China	101.28E	25.20N	Landrace
G373	Zhima	China	101.99E	24.08N	Landrace
G374	Baizhima	China	109.84E	19.05N	Landrace
G375	Tainanheixuan2hao	China	120.31E	23.31N	Landrace
G376	Tainanbaixuan2hao	China	120.31E	23.31N	Landrace
G377	Baizhima	China	107.25E	31.93N	Landrace
G378	Mazhima	China	107.72E	31.36N	Landrace
G379	Zhima	China	106.29E	32.22N	Landrace
G380	Zhuanjiaolou	China	106.83E	32.36N	Landrace
G381	Zhima	China	103.57E	28.26N	Landrace
G382	Huangzhima	China	105.23E	32.58N	Landrace
G383	Zhima	China	104.44E	31.83N	Landrace
G384	Zhima	China	102.17E	28.55N	Landrace
G385	Zhima	China	101.51E	27.42N	Landrace
G386	Zhima	China	104.53E	32.41N	Landrace
G387	Zhima	China	103.13E	28.33N	Landrace
G388	Zhima	China	103.57E	28.26N	Landrace
G389	Bendizhima	China	101.55E	26.91N	Landrace
G390	Heizhima	China	105.83E	32.44N	Landrace
G391	Heizhima	China	102.11E	26.89N	Landrace
G392	99-2188	China	NA	NA	Modern cultivar
G393	Zhima	China	122.07E	46.06N	Landrace
G394	Zhima	China	121.31E	43.60N	Landrace
G395	Zhima	China	123.31E	44.12N	Landrace
G396	Zhima	China	121.55E	45.38N	Landrace
G397	Ezhi1hao	China	NA	NA	Modern cultivar
G398	Ezhi2hao	China	NA	NA	Modern cultivar
G399	Ezhi5hao	China	NA	NA	Modern cultivar
G400	Ezhi6hao	China	NA	NA	Modern cultivar
G401	Zhongfengzhiyihao	China	NA	NA	Modern cultivar
G402	Zhongzhi10	China	NA	NA	Modern cultivar
G403	Zhongzhi11	China	NA	NA	Modern cultivar
G404	Zhongzhi16	China	NA	NA	Modern cultivar
G405	98N09	China	NA	NA	Modern cultivar
G406	Shanzhi3hao	China	NA	NA	Modern cultivar
G407	Zhongzhi21	China	NA	NA	Modern cultivar
G408	Jinhuangma	China	116.26E	28.36N	Landrace
G409	UCLA83	Venezuela	69.52W	9.52N	NA
G410	VIR 80	Uzbekistan	69.13E	41.16N	NA
G411	VIR 136	Armenia	44.51E	40.11N	NA
G412	VIR 145	Armenia	44.51E	40.11N	NA
G413	VIR 146	America	97.44W	30.17N	NA
G414	VIR 202	Turkey	30.05E	37.12N	NA
G415	VIR 207	Turkey	30.05E	37.12N	NA
G416	VIR 214	Turkey	29.07E	36.39N	NA
G417	VIR 231	Greece	23.25E	37.05N	NA
G418	VIR 825	Uzbekistan	69.13E	41.16N	NA
G419	VIR 896	Uzbekistan	69.13E	41.16N	NA
G420	VIR 899	Russia	39.26E	45.22N	NA
G421	VIR 908	Turkmenistan	58.38E	37.95N	NA
G422	VIR 921	Russia	39.26E	45.22N	NA
G423	VIR 1598	Columbia	75.14W	6.36N	NA
G424	VIR 1767	Russia	39.26E	45.22N	NA
G425	ZM11-01	Sudan	32.40E	15.45N	NA
G426	ZM11-17	Burma	96.09E	16.48N	NA
G427	ZM11-18	Burma	96.09E	16.48N	NA
G428	Jinkouzhima	Tanzania	37.51E	7.13S	NA
G429	Tashigan122	Uzbekistan	69.13E	41.16N	NA
G430	Bao84	Bulgaria	25.22E	41.41N	NA
G431	Tha Dun Byu	Burma	96.06E	19.45N	NA
G432	Heizhima	Vietnam	103.53E	21.57N	NA
G433	Heizhima	Vietnam	105.58E	21.48N	NA
G434	NA	United Arab Emirates	54.22E	24.28N	NA
G435	NA	United Arab Emirates	54.22E	24.28N	NA
G436	K1	Guinea	13.40W	9.32N	NA
G437	Heizhima	Mexico	102.33W	23.38N	NA
G438	Guba-3	Cuba	82.23W	23.70N	NA
G439	341(34)	Japan	136.50E	35.12N	NA
G440	10(27)	Japan	136.50E	35.12N	NA
G441	110(1)	Japan	136.50E	35.12N	NA
G442	435(40)	Japan	136.50E	35.12N	NA
G443	523(41)	Japan	136.50E	35.12N	NA
G444	Teras	Mexico	99.55W	25.25N	NA
G445	TKV-334(22)	Japan	136.50E	35.12N	NA
G446	TKV-309(23)	Japan	136.50E	35.12N	NA
G447	360(36)	Japan	136.50E	35.12N	NA
G448	723(38)	Japan	136.50E	35.12N	NA
G449	U.C.R/82NO209shat	America	97.32W	35.29N	NA
G450	Margo short	Mozambique	32.40E	25.11S	NA
G451	Margo tall	Mozambique	32.40E	25.11S	NA
G452	Oro short	Mozambique	32.40E	25.11S	NA
G453	323(4)	Japan	136.50E	35.12N	NA
G454	384(7)	Japan	136.50E	35.12N	NA
G455	U.C.R/82NO14NS	America	97.44W	30.17N	NA
G456	342(5)	Japan	136.50E	35.12N	NA
G457	TKV-726(16)	Japan	136.50E	35.12N	NA
G458	725(39)	Japan	136.50E	35.12N	NA
G459	301(3)	Japan	136.50E	35.12N	NA
G460	Oro tall	Mozambique	32.40E	25.11S	NA
G461	Zirra	Mozambique	32.35E	25.58S	NA
G462	C-50	India	72.12E	26.20N	NA
G463	Ty-13	India	71.09E	23.14N	NA
G464	Phule til No. 1	India	73.42E	22.43N	NA
G465	Teras	Mexico	99.55W	25.25N	NA
G466	Suke No.5	Mozambique	32.35E	25.58S	NA
G467	Gouri	India	76.02E	23.17N	NA
G468	Inamar	Mozambique	32.35E	25.58S	NA
G469	Oro 9/71	Mozambique	32.35E	25.58S	NA
G470	Jori	Mexico	99.55W	25.25N	NA
G471	U.c.R/82NO 17NS	America	97.32W	35.29N	NA
G472	U.c.R/82 207shat	America	97.32W	35.29N	NA
G473	U.C.R/8211NS	America	97.44W	30.17N	NA
G474	U.C.R/82NO12NS	America	97.44W	30.17N	NA
G475	U.C.R/82NO16NS	America	86.37W	34.42N	NA
G476	U.C.R/82NO7NS	America	97.44W	30.17N	NA
G477	U.C.R/82NO8NS	America	97.44W	30.17N	NA
G478	U.C.R/82NO201NS	America	97.44W	30.17N	NA
G479	Nian(Pungnyon)	South Korea	125.48E	35.38N	NA
G480	ZhenzhuSesame	South Korea	126.58E	37.33N	NA
G481	Danbai	South Korea	126.58E	37.33N	NA
G482	Andong	South Korea	127.48E	35.34N	NA
G483	Guangchan	South Korea	126.58E	37.33N	NA
G484	Anchan	South Korea	126.58E	37.33N	NA
G485	Shuiyuan117	South Korea	127.14E	37.04N	NA
G486	Rucheng	South Korea	127.34E	36.05N	NA
G487	U.C.R/82No208sha	America	97.44W	30.17N	NA
G488	Jinback	South Korea	127.07E	34.58N	NA
G489	Yeoju-1	South Korea	127.32E	37.14N	NA
G490	YouxianxingNO.6	America	84.16W	33.13N	NA
G491	YouxianxingNO.4	America	84.16W	33.13N	NA
G492	84013	Thailand	99.10E	18.34N	NA
G493	MK60	Thailand	100.33E	18.19N	NA
G494	NW1	Thailand	99.29E	16.12N	NA
G495	His-173	Philippines	120.35E	17.20N	NA
G496	His-167	Philippines	120.35E	17.20N	NA
G497	No.604	Italy	12.29E	41.53N	NA
G498	No.763	Italy	12.29E	41.53N	NA
G499	Unon Rachathani-1	Thailand	99.51E	14.46N	NA
G500	GMS-1	America	112.05W	33.31N	NA
G501	Potepye	Burma	96.06E	19.45N	NA
G502	Patiae-1	Burma	96.50E	21.58N	NA
G503	91-2003	Israel	34.46E	32.04N	NA
G504	91-2191	Israel	34.46E	32.04N	NA
G505	No.835-1	Bangladesh	90.24E	23.42N	NA
G506	Sursari Kall Til-20	Nepal	85.19E	27.42N	NA
G507	91-2299	Israel	34.46E	32.04N	NA
G508	Boder Racet	Thailand	100.31E	13.45N	NA
G509	Isi-12	Philippines	120.17E	15.54N	NA
G510	393-3Bo	Thailand	101.01E	15.53N	NA
G511	MKS-II-82266	Thailand	100.31E	13.45N	NA
G512	Magwe 719	Burma	96.50E	21.58N	NA
G513	Padathar	Burma	96.50E	21.58N	NA
G514	Maeshae	Burma	95.39E	19.08N	NA
G515	Sinyadanar	Burma	95.39E	19.08N	NA
G516	Ses-11	Bangladesh	90.24E	23.42N	NA
G517	No.016211	Italy	12.29E	41.53N	NA
G518	His-167	Philippines	120.35E	17.20N	NA
G519	METHILA	India	79.19E	28.10N	NA
G520	HNNAN-NI	India	77.22E	24.34N	NA
G521	SINYA DANA-2	India	75.58E	21.06N	NA
G522	SINYA DANA-3	India	75.58E	21.06N	NA
G523	912305	Israel	34.46E	32.04N	NA
G524	Boder Racet	Thailand	100.31E	13.45N	NA
G525	Potepye	Burma	95.39E	19.08N	NA
G526	Ses-11	Bangladesh	90.24E	23.42N	NA
G527	EC－343404	India	77.32E	10.27N	NA
G528	EC－342782	India	79.07E	14.11N	NA
G529	EC－342783	India	81.34E	17.20N	NA
G530	EC－351868	India	84.38E	20.53N	NA
G531	EC－355640	India	87.31E	22.55N	NA
G532	EC－355666	India	84.02E	20.46N	NA
G533	EC－357315	India	89.28E	26.29N	NA
G534	EC－350643	India	76.20E	19.12N	NA
G535	EC－357032	India	76.13E	12.46N	NA
G536	C.B	Mexico	99.55W	25.25N	NA
G537	Guojillo	Mexico	108.30W	29.34N	NA
G538	S.J	Mexico	108.30W	29.34N	NA
G539	68·544	Nicaragua	86.15W	12.08N	NA
G540	726	Afghanistan	69.10E	34.31N	NA
G541	TC-25	India	71.34E	26.11N	NA
G542	68-546	Nicaragua	86.15W	12.08N	NA
G543	L-185	Egypt	31.15E	30.03N	NA
G544	116	Mexico	108.30W	29.34N	NA
G545	668	Mexico	102.33W	23.38N	NA
G546	697	Nepal	85.19E	27.42N	NA
G547	846	India	71.02E	21.39N	NA
G548	865	India	69.50E	23.42N	NA
G549	874	India	75.02E	27.06N	NA
G550	891	India	72.38E	26.33N	NA
G551	1034	Israel	34.46E	32.04N	NA
G552	1108	Mexico	102.33W	23.38N	NA
G553	1018	Pakistan	73.04E	31.25N	NA
G554	1131	Pakistan	73.04E	31.25N	NA
G555	1139	Pakistan	72.56E	33.30N	NA
G556	Zhima9	Vietnam	105.51E	21.02N	NA
G557	Zhima1	Vietnam	105.11E	20.25N	NA
G558	Zhima18	Vietnam	106.41E	17.12N	NA
G559	Zhima21	Vietnam	105.51E	21.02N	NA
G560	Zhima20	Vietnam	106.03E	17.52N	NA
G561	Me den	America	112.05W	33.31N	NA
G562	Noa do	America	112.05W	33.31N	NA
G563	UCLA90	Venezuela	70.10W	10.31N	NA
G564	Zhongzhi23	China	NA	NA	Modern cultivar
G565	Luozhi21	China	NA	NA	Modern cultivar
G566	UCV3	Venezuela	70.10W	10.31N	NA
G567	Heizhima	Bangladesh	90.24E	23.42N	NA
G568	Zongsezhima	Bangladesh	90.24E	23.42N	NA
G569	Zhima002	Vietnam	108.03E	15.26N	NA
G570	Zhima012	Vietnam	107.51E	11.26N	NA
G571	Zhima035	Vietnam	108.31E	12.19N	NA
G572	Zhima052	Vietnam	107.37E	11.08N	NA
G573	Zhima066	Vietnam	108.14E	11.31N	NA
G574	Zhima101	Vietnam	105.51E	21.02N	NA
G575	Zhima102	Vietnam	108.43E	12.08N	NA
G576	Zhima105	Vietnam	107.54E	13.56N	NA
G577	Zhima10	Vietnam	106.11E	20.32N	NA
G578	Zhima15	Vietnam	105.51E	21.02N	NA
G579	Zhima30	Vietnam	105.01E	21.14N	NA
G580	Zhima40	Vietnam	106.51E	21.27N	NA
G581	PI 229668 02	Argentina	58.12W	35.26S	NA
G582	PI 229673 02	Argentina	58.12W	34.26S	NA
G583	Ezhi7hao	China	NA	NA	Modern cultivar
G584	PI 265515 01	Venezuela	64.20W	9.39N	NA
G585	PI 265516 01	Venezuela	64.20W	9.39N	NA
G586	PI 320959 01	Venezuela	66.54W	10.27N	NA
G587	PI 320960 01	Venezuela	66.54W	10.27N	NA
G588	NA	United Arab Emirates	54.22E	24.28N	NA
G589	NA	United Arab Emirates	54.22E	24.28N	NA
G590	NA	United Arab Emirates	54.22E	24.28N	NA
G591	K1	Guinea	13.40W	9.32N	NA
G592	K1	Guinea	13.40W	9.32N	NA
G593	K2	Guinea	13.40W	9.32N	NA
G594	K2	Guinea	13.40W	9.32N	NA
G595	K4	Guinea	13.40W	9.32N	NA
G596	Calinda	America	112.05W	33.31N	NA
G597	Margo	America	112.05W	33.31N	NA
G598	Guba-1	Cuba	82.23W	23.07N	NA
G599	Guba-2	Cuba	82.23W	23.07N	NA
G600	Guba-3	Cuba	82.23W	23.07N	NA
G601	Guba-4	Cuba	82.23W	23.07N	NA
G602	VIR 741	Uzbekistan	69.13E	41.16N	NA
G603	Zhima(8131)	China	117.90E	28.43N	Landrace
G604	Zhongzhi15hao	China	NA	NA	Modern cultivar
G605	Yiyangbai	China	112.17E	34.51N	Landrace
G606	Zihuayeersan	China	114.26E	33.27N	Landrace
G607	EC－342782	India	79.30E	29.38N	NA
G608	Baizhima	China	109.84E	19.05N	Landrace
G609	Heizhima	Burma	96.09E	16.48N	NA
G610	Zhongzhi13	China	NA	NA	Modern cultivar
G611	H98	China	115.93E	30.08N	Landrace
G612	YouxianxingNO.3	America	84.16W	33.13N	NA
G613	Zhima	China	116.34E	35.41N	Landrace
G614	Mishuozhima	China	120.23E	29.26N	Landrace
G615	U.C.R/82NOINS	America	97.44W	30.17N	NA
G616	Jizhi1hao	China	NA	NA	Modern cultivar
G617	Zhima	Vietnam	106.11E	17.47N	NA
G618	Bahuama	China	117.07E	28.69N	Landrace
G619	Shuiyuan117	South Korea	127.14E	37.04N	NA
G620	Xiangheizhi2078	China	NA	NA	Modern cultivar
G621	Silengcao	China	115.81E	32.90N	Landrace
G622	Jinzhi2hao	China	NA	NA	Modern cultivar
G623	725	Afghanistan	69.10E	34.31N	NA
G624	847	India	72.29E	25.56N	NA
G625	CLSU-1	Philippines	120.59E	14.36N	NA
G626	L161	Egypt	31.15E	30.03N	NA
G627	NA	China	NA	NA	Landrace
G628	NA	United Arab Emirates	54.22E	24.28N	NA
G629	K1	Guinea	13.40W	9.32N	NA
G630	Suke No.5	Mozambique	32.35E	25.58S	NA
G631	Jasbrouk	Mozambique	32.35E	25.58S	NA
G632	Baizhima	China	110.23E	32.23N	Landrace
G633	Zhongzhi12	China	NA	NA	Modern cultivar
G634	Zhongzhi1hao	China	NA	NA	Modern cultivar
G635	Zhongzhi2hao	China	NA	NA	Modern cultivar
G636	Yuzhi4hao	China	NA	NA	Modern cultivar
G637	Yuzhi8hao	China	NA	NA	Modern cultivar
G638	Zhengzhi13	China	NA	NA	Modern cultivar
G639	Zhengzhi14	China	NA	NA	Modern cultivar
G640	Luozhi12	China	NA	NA	Modern cultivar
G641	Luozhi16	China	NA	NA	Modern cultivar
G642	Yuzhi18	China	NA	NA	Modern cultivar
G643	Zhuzhi11	China	NA	NA	Modern cultivar
G644	Zhuzhi18	China	NA	NA	Modern cultivar
G645	Ganzhi3hao	China	NA	NA	Modern cultivar
G646	Suxianzhima	China	116.58E	33.37N	Landrace
G647	Wanzhi1hao	China	NA	NA	Modern cultivar
G648	Wanzhi2hao	China	NA	NA	Modern cultivar
G649	Wucuolian	China	108.48E	34.30N	Landrace
G650	Jizhi2hao	China	NA	NA	Modern cultivar
G651	Jizhi1hao	China	NA	NA	Modern cultivar
G652	Jizhi2hao	China	NA	NA	Modern cultivar
G653	Liaopinzhi1	China	NA	NA	Modern cultivar
G654	Liaopinzhi2	China	NA	NA	Modern cultivar
G655	Jinzhi4hao	China	NA	NA	Modern cultivar
G656	Ezhi4hao	China	NA	NA	Modern cultivar
G657	Hangzhi2hao	China	NA	NA	Modern cultivar
G658	Zhongzhi14	China	NA	NA	Modern cultivar
G659	Zhongzhi17	China	NA	NA	Modern cultivar
G660	Zhongzhi28	China	NA	NA	Modern cultivar
G661	Zhongzhi3hao	China	NA	NA	Modern cultivar
G662	Zhongzhi5hao	China	114.33E	30.35N	Landrace
G663	Zhongzhi7hao	China	NA	NA	Modern cultivar
G664	Zhongzhi8hao	China	114.33E	30.35N	Landrace
G665	Yuzhi11hao	China	NA	NA	Modern cultivar
G666	Yuzhi14	China	NA	NA	Modern cultivar
G667	Yuzhi1hao	China	NA	NA	Modern cultivar
G668	Xin5hao	China	NA	NA	Modern cultivar
G669	Yuzhi10hao	China	NA	NA	Modern cultivar
G670	Yuzhi5hao	China	NA	NA	Modern cultivar
G671	Yuzhi6hao	China	NA	NA	Modern cultivar
G672	Yuzhi7hao	China	NA	NA	Modern cultivar
G673	Zhengzhi04C85	China	NA	NA	Modern cultivar
G674	Zhengzhi12hao	China	NA	NA	Modern cultivar
G675	Zhengzhi2010	China	NA	NA	Modern cultivar
G676	Zhengzhi2hao	China	NA	NA	Modern cultivar
G677	Zhengzhi98N09	China	NA	NA	Modern cultivar
G678	Zhengzhi97C01	China	NA	NA	Modern cultivar
G679	Zhengzhi1hao	China	NA	NA	Modern cultivar
G680	Luozhi15	China	NA	NA	Modern cultivar
G681	Luozhi18hao	China	NA	NA	Modern cultivar
G682	Luozhi19hao	China	NA	NA	Modern cultivar
G683	Yuzhi15	China	NA	NA	Modern cultivar
G684	Yuzhi2018	China	NA	NA	Modern cultivar
G685	Zhuzhi14hao	China	NA	NA	Modern cultivar
G686	Zhuzhi15hao	China	NA	NA	Modern cultivar
G687	Zhuzhi16hao	China	NA	NA	Modern cultivar
G688	Zhu0019	China	NA	NA	Modern cultivar
G689	Wanzhi3hao	China	NA	NA	Modern cultivar
G690	Xiezhi1hao	China	NA	NA	Modern cultivar
G691	Xiongzhi1hao	China	NA	NA	Modern cultivar
G692	Ji951	China	NA	NA	Modern cultivar
G693	Jihangzhi1hao	China	NA	NA	Modern cultivar
G694	Jizhi3hao	China	NA	NA	Modern cultivar
G695	Jizhi5hao	China	NA	NA	Modern cultivar
G696	Jizhi6hao	China	NA	NA	Modern cultivar
G697	Jingzhi1hao	China	NA	NA	Modern cultivar
G698	Liaozhi2hao	China	NA	NA	Modern cultivar
G699	Ningzhi1hao	China	NA	NA	Modern cultivar
G700	Fenzhi2hao	China	NA	NA	Modern cultivar
G701	Zhongzhi18	China	NA	NA	Modern cultivar
G702	Zhongzhi19	China	NA	NA	Modern cultivar
G703	Zhongzhi20	China	NA	NA	Modern cultivar
G704	Zhuzhi20hao	China	NA	NA	Modern cultivar
G705	Zhongzhi2771	China	NA	NA	Modern cultivar
G706	Zhongzhi22	China	NA	NA	Modern cultivar
