# Supplementary material for: Genome-Wide Association Studies of 39 Seed Yield-Related Traits in Sesame (Sesamum indicum L.)
Source: Int J Mol Sci. 2018 Sep 17;19(9):2794. doi: 10.3390/ijms19092794 (PMC6164633; doi:10.3390/ijms19092794)
Supplement: Supplementary file 1 [file ijms-19-02794-s001.zip › Table S7.xlsx]

## Sheet: Feuil1
Gene	Forward Primer sequence	Reverse primer sequence
SIN_1011000	GTCCTCGGTCATTTACTC	ACCACCACCATTCCAG
SIN_1010995	CTGGCTCCGTGCTTTG	TGCTCGCCTCCTTGTA
SIN_1010983	TTCGGGAGATTTGTAG	ATTGGATTTAGGGTAGA
Actin (SIN_1006268)	GTTGGTCTCTTTGAGGAC	CAGCTGGATGTCTTTTGG
